# Supplementary material for: A retrospective analysis of honey bee (Apis mellifera) pesticide toxicity data
Source: PLoS One. 2022 Apr 7;17(4):e0265962. doi: 10.1371/journal.pone.0265962 (PMC8989193; doi:10.1371/journal.pone.0265962)
Supplement: S1 Table — References for each endpoint are provided in S4 Table. (XLSX) [file pone.0265962.s001.xlsx]

## Sheet: Supporting Table S1
Table S1	Compendium of chemicals and available most sensitive endpoitnts for each guideline study after applying screening critera described in the methods. References for each endpoint are provided in Table S4.
NOAEC was set at highest test concentration (no LOAEC)
This endpoint was from a study with only one dose level excluded from analysis
Study					AAC OCSPSS 850.3020	AAO OECD-213	ACO OECD-245	LAO OECD-237	LCO OECD-GD 239
Pesticide	PCCODE	Type	Chemical Class	General MOA	LD50 (μg/bee)	LD50 (μg/bee)	NOAEL (μg/bee/day)	LD50 (μg/bee)	LD50 (μg/bee)	NOAEL (μg/bee/day)
2,4-D	030001	Herbicide	Phenoxy-carboxylic-acids	Plant Growth Regulator	>18.13				6	6.5	3.25	3.25
Abamectin	122804	Insecticide	Glycosides	Neurotoxicant	0.0023	0.0044	0.000166	0.0011	0.000498	0.000623		3
Acequinocyl	006329	Insecticide	Naphthoquinone derivatives	Respiration Inhibitors/Regulators	>100		0.47	1.2	>0.43	0.43	0.43	0.43
Acetamiprid	099050	Insecticide	Neonicotinoids	Neurotoxicant	8.1	>10.21	2.42	1.16	5.43	0.35	0.12	0.12
Acetochlor	121601	Herbicide	Chloroacetanilide	Plant Biosynthesis inhibitors	>200	>100		26.5	11.8	4.65	4.65	4.65
Acibenzolar-S-methyl	061402	Fungicide	Benzothiadiazole	Plant Defense	>100	>128.3			>21	5.1	21	21
Afidopyropen	026200	Insecticide	Pyropene	Neurotoxicant	>200	>100	73.31
Ametoctradin	119210	Fungicide	Triazolo-pyrimidylamine	Respiration Inhibitors/Regulators	>100	>111.5
Amicarbazone	114004	Herbicide	Triazolinones	Photosynthesis	>200	24.4	1.1	45	5.2	2.4	2.4	2.4
Benzobicyclon	215101	Herbicide	Others	Pigment Synthesis	>200	>200
Benzovindiflupyr	122305	Fungicide	Pyrazole-Carboximides	Respiration Inhibitors/Regulators	>100	>109			>5.38	5.38	5.38	5.38
Bicyclopyrone	018986	Herbicide	Others	Pigment Synthesis	>200	>212.2		>100
Bispyribac-sodium	078906	Herbicide	Pyrimidinylthiobenzoates	Plant Biosynthesis inhibitors	>25	>78	30		>25	25		25
Bixafen	128400	Fungicide	Pyrazole-Carboximides	Respiration Inhibitors/Regulators	>100	>121.4	8.26	>100
Boscalid	128008	Fungicide	Pyridine-Carboximides	Respiration Inhibitors/Regulators	>200	>166			>11	11	11	11
Bromoxynil	035301	Herbicide	Nitriles	Photosynthesis	159	3.3	3.5
Bromoxynil octanoate	035302	Herbicide	Nitriles	Photosynthesis				60
Buprofezin	275100	Insecticide	Heterocycle	Insect Growth Regulator	>200				>14.51	14.51	5.06	5.06
Captan	081301	Fungicide	Phthalimides	Reactive	>10	0.055		6
Carbaryl	056801	Insecticide	Carbamate	Neurotoxicant	1.336	>46
Carboxin	090201	Fungicide	Carboxamide	Respiration Inhibitors/Regulators	>100	>104.44
Clomazone	125401	Herbicide	Isoxazolidinones	Pigment Synthesis	>100	>85.29
Clopyralid	117403	Herbicide	Pyridine carboxylic acids	Plant Growth Regulator			71.69		>25.8	25.8	25.8	25.8
Clothianidin	044309	Insecticide	Neonicotinoids	Neurotoxicant	0.0439	0.00368	0.0002
Cyantraniliprole	090098	Insecticide	Pyrazole	Neurotoxicant	>0.0934	>0.1055
Cyazofamid	085651	Fungicide	Cyanoimidazole	Respiration Inhibitors/Regulators	>100	>151.7
Cyclanilide	026201	Herbicide	Anilide	Plant Growth Regulator	>100	>89.5
Cyclaniliprole	026202	Insecticide	Diamide	Neurotoxicant	3.8	0.702			0.05225	0.04	0.04	0.04
Cycloate	041301	Herbicide	Thiocarbamate	Plant Biosynthesis inhibitors	>29		2.7	10	8.4	4.8	4.8	1.7
Cyflufenamid	555550	Fungicide	Phenylacetamide	MOA Unknown	>100	>100
Cyhalofop-butyl	082583	Herbicide	Aryloxyphenoxypropionates (FOPs)	Plant Biosynthesis inhibitors	>100	>100
Cymoxanil	129106	Fungicide	Cyanoacetamide oxime	Fungi Biosynthesis inhibitors	>25			>99.3
Cypermethrin	109702	Insecticide	Pyrethroid	Neurotoxicant	0.023	0.172
Cyproconazole	128993	Fungicide	Triazoles	Fungi Biosynthesis inhibitors			4.31		14.8	9.6	9.6	9.6
Deltamethrin	097805	Insecticide	Pyrethroid	Neurotoxicant	0.0015	0.079
Desmedipham	104801	Herbicide	Carbanilate	Photosynthesis	>50	>50
Dicamba	029801	Herbicide	Benzoic acid	Plant Growth Regulator	2.58				>21	21	5.1	5.1
Dichlorprop-P	031402	Herbicide	Chlorophenoxy acid/ester	Plant Growth Regulator				23.3
Diclosulam	129122	Herbicide	Triazolopyrimidines	Plant Biosynthesis inhibitors	>25	>202	11.82	>16.7	>1.095	1.095
Difenoconazole	128847	Fungicide	Triazoles	Fungi Biosynthesis inhibitors	>100		13		>20.9	9.28	9.28	9.28
Diflubenzuron	108201	Insecticide	Benzoylureas	Insect Growth Regulator	>74.2	>9.1	0.0013
Dikegulac sodium	109601	Herbicide	Furan	Plant Growth Regulator		>91	110	>66	>7.3	7.3	7.3	7.3
Dimethenamid	129051	Herbicide	Chloroacetanilide	Plant Biosynthesis inhibitors	94	94	2.455	53	>25	13	13	6.3
Dinotefuran	044312	Insecticide	Neonicotinoids	Neurotoxicant	0.047	0.023	0.0035	>3.3	>15	0.13	15	15
Dithiopyr	128994	Herbicide	Pyridines	Plant Biosynthesis inhibitors	81	>119
Dodine	044301	Fungicide	Guanidines	Reactive	>200	>200
EPTC	041401	Herbicide	Thiocarbamate	Plant Biosynthesis inhibitors				11
Ethaboxam	090205	Fungicide	Ethylaminothiazole carboxamide	Fungi Biosynthesis inhibitors	>111.8	>111.8		>100
Ethalfluralin	113101	Herbicide	Dinitroanilines	Plant Biosynthesis inhibitors	51	>97
Ethofumesate	110601	Herbicide	Benzofuranes	Plant Biosynthesis inhibitors			3.8		>22	1.5	1.5	5.8
Etoxazole	107091	Miticide	Oxazole	Mite Growth Regulator	>200	>200	19		>1	1		0.35
Etridiazole	084701	Fungicide	Thiadiazoles	Fungi Biosynthesis inhibitors			8.6
Famoxadone	113202	Fungicide	Oxazolidinediones	Respiration Inhibitors/Regulators	>97.3	>0.92	7.21		>7.51	7.51	7.51	7.51
Fenamidone	046679	Fungicide	Imidazolinones	Respiration Inhibitors/Regulators	82.3	>159.8			>0.84	0.84		0.118
Fenarimol	206600	Fungicide	Pyrimidine	Fungi Biosynthesis inhibitors	>100	>10
Fenazaquin	044501	Insecticide	Quinazoline	Respiration Inhibitors/Regulators	8.1	7.3	0.69	0.347
Fenbuconazole	129011	Fungicide	Triazoles	Fungi Biosynthesis inhibitors					>3.04	3.04	3.04	1.11
Fenhexamid	090209	Fungicide	Hydroxyanilides	Fungi Biosynthesis inhibitors	0.215	>100			>79	79	79	9.8
Fenoxaprop-P-ethyl	129092	Herbicide	Aryloxyphenoxypropionates (FOPs)	Plant Biosynthesis inhibitors	>192.4	>191.4
Fenpropimorph	121402	Fungicide	Morpholine	Fungi Biosynthesis inhibitors	>100	95.6
Fenpyrazamine	090109	Fungicide	Pyrazole	Fungi Growth Regulator	>100	>100
Fenpyroximate	129131	Insecticide	Phenoxypyrazoles	Respiration Inhibitors/Regulators			0.073	0.2	0.029	0.0038	0.011	0.011
Fipronil	129121	Insecticide	Phenylpyrazoles (Fiproles)	Neurotoxicant	0.00277	0.00405		0.0218
Flazasulfuron	119011	Herbicide	Sulfonylureas	Plant Biosynthesis inhibitors	>100	>100
Flonicamid	128016	Insecticide	Pyridine carboxamides	Neurotoxicant	>100	>60.5		63	>25	12	12	3
Florasulam	129108	Herbicide	Triazolopyrimidines	Plant Biosynthesis inhibitors	>100		5.3		>3.85	0.215	0.215	0.215
Florpyrauxifen-benzyl ester	030093	Herbicide	Pyridine	MOA Unknown	>100	>105.4
Fluazifop-P-butyl	122809	Herbicide	Aryloxyphenoxypropionates (FOPs)	Plant Biosynthesis inhibitors	>200	>200	7.914	>5.34	>2.262	1.357	1.357	1.357
Flubendiamide	027602	Insecticide	Diamide	Neurotoxicant	>200	>200
Flucarbazone-sodium	114009	Herbicide	Sulfonylaminocarbonyltriazolinone	Plant Biosynthesis inhibitors	>200	>445
Fluensulfone	050410	Nematicide	Fluoroalkenyl	MOA Unknown	167	>190
Flufenacet	121903	Herbicide	Oxyacetamides	Plant Biosynthesis inhibitors	>193.8	>340.4	4.03
Flumetralin	123001	Herbicide	Dinitroanilines	Plant Growth Regulator	>105.3	>218.9			>25	25	13	13
Fluometuron	035503	Herbicide	Phenylureas	Multiple MOA	>100	>96	11.2	22	>5.87	5.05	0.81	2
Fluopyram	080302	Fungicide	Pyridinyl-ethyl-benzamides	Respiration Inhibitors/Regulators				60
Fluoxastrobin	028869	Fungicide	Strobilurin-Dihydrodioxazines	Respiration Inhibitors/Regulators	>200	>843.3		>80	>25	4.4	4.4	4.4
Flupyradifurone	122304	Insecticide	Butenolide	Neurotoxicant	>100	1.2	0.8
Fluroxypyr 1-methylheptyl ester	128968	Herbicide	Pyridine carboxylic acids	Plant Growth Regulator	>100	>100	20.7		>24.4	7.75	0.315	0.928
Flutianil	014018	Fungicide	Thiazolidine	MOA Unknown	>100	>100
Flutriafol	128940	Fungicide	Triazoles	Fungi Biosynthesis inhibitors	>50	47
Forchlorfenuron	128819	Herbicide	Phenylureas	Plant Growth Regulator	>25		1.78	15	4.23	1.47	1.47	1.47
Formetanate hydrochloride	097301	Insecticide	Carbamate	Neurotoxicant	1	0.16	0.087		0.11	0.03	0.03	0.03
Fosetyl-Al	123301	Fungicide	Organophosphorus	Reactive	>100	455
Furfural	043301	Nematicide	Heterocyclic Aldehyde	Multisite/Membrane	>100	>100
Glyphosate	417300	Herbicide	Glycine	Plant Biosynthesis inhibitors	>103	>182
Glyphosate, isopropylamine salt	103601	Herbicide	Organophosphate	Plant Biosynthesis inhibitors	>100	>100
Halauxifen methyl	117501	Herbicide	Picolinic acid	Plant Growth Regulator	>98.1	>108	4.6		>5.34	5.34	0.149	0.149
Hexaflumuron	118202	Insecticide	Benzoylureas	Insect Growth Regulator	>99.6	>100
Hexythiazox	128849	Miticide	Thiazolidinones	Mite Growth Regulator	>200		51	72
Hymexazole	129107	Fungicide	Isoxazoles	Fungi Biosynthesis inhibitors	>100	>100
Imazamox	129171	Herbicide	Imidazolinones	Plant Biosynthesis inhibitors	>58	>40	101	>93.6	>23.6	23.6	5.53	5.53
Imazapic	129041	Herbicide	Imidazolinones	Plant Biosynthesis inhibitors					>28.5	13.1	13.1	13.1
Imazaquin	128848	Herbicide	Imidazolinones	Plant Biosynthesis inhibitors			39.2		>22.12	22.12	10.88	5.427
Imazethapyr	128922	Herbicide	Imidazolinones	Plant Biosynthesis inhibitors	>98	>100	34.3		>91.1	91.1	91.1	91.1
Imazosulfuron	118602	Herbicide	Sulfonylureas	Plant Biosynthesis inhibitors	59.9	45.9
Imidacloprid	129099	Insecticide	Neonicotinoids	Neurotoxicant	0.078	0.0039
Indaziflam	080818	Herbicide	Alkylazines	Plant Biosynthesis inhibitors	>100	>120
Indoxacarb	067710	Insecticide	Oxadiazine	Neurotoxicant	0.0682	0.204			>0.134	0.0168	0.0168	0.0168
Ipconazole	125618	Fungicide	Triazoles	Fungi Biosynthesis inhibitors			62	22	14	8.5	8.5	8.5
Iprodione	109801	Fungicide	Dicarboximide	Signal transduction				>150	150	43	30
Karetazan-potassium	119002	Herbicide	Pyridines	Plant Growth Regulator	>200	>100
lambda-Cyhalothrin	128897	Insecticide	Pyrethroid	Neurotoxicant	0.038	0.909
Malathion	057701	Insecticide	Organophosphate	Neurotoxicant	0.709	1.66
Mandestrobin	036603	Fungicide	Strobilurin	Respiration Inhibitors/Regulators			45		>28	6.9	13	28
Mandipropamid	036602	Fungicide	Cinnamic acid amines	Fungi Biosynthesis inhibitors	>200	>160
MCPA	030501	Herbicide	Chlorophenoxy acid/ester	Plant Growth Regulator	>194	>194		34.6	93.9	11.6	11.6	5.64
Mecoprop-P	129046	Herbicide	Chlorophenoxy acid/ester	Plant Growth Regulator				87.2	>23	12	12	12
Mecoprop-P-2-ethylhexyl ester	031564	Herbicide	Chlorophenoxy acid/ester	Plant Growth Regulator	>200	>200
Mefentrifluconazole	122000	Fungicide	Conazole	Fungi Biosynthesis inhibitors	>100	>100	110.5	47.6	>11	11	6.4	6.4
Mesosulfuron-methyl	122009	Herbicide	Sulfonylureas	Plant Biosynthesis inhibitors	>13	5.6
Mesotrione	122990	Herbicide	Triketones	Pigment Synthesis	>100	>11			>10.6	10.6	10.6	10.6
Metaflumizone	281250	Insecticide	Semicarbazone	Neurotoxicant	>106	2.43
Metaldehyde	053001	Molluscide	Aldehyde	Reactive	>113	>87
Metconazole	125619	Fungicide	Triazoles	Fungi Biosynthesis inhibitors		88	5.43	>101	>21	2.9	2.9	2.9
Methiozolin	090088	Herbicide	Isoxazoline	Plant Biosynthesis inhibitors	>100	>100	0.219	76.23	>42.6	42.6	42.6	42.6
Methomyl	090301	Insecticide	Carbamate	Neurotoxicant	1.29		0.0106	3.48
Methoxyfenozide	121027	Insecticide	Diacylhydrazines	Insect Growth Regulator	>100			3.69
Metolachlor	108801	Herbicide	Chloroacetanilide	Plant Biosynthesis inhibitors	>110	>110
Metrafenone	000325	Fungicide	Benzophenone	Fungi Growth Regulator	>100	>114
Metsulfuron-methyl	122010	Herbicide	Sulfonylureas	Plant Biosynthesis inhibitors	>25				>4.83	4.83	4.83	4.83
Momfluorothrin	016331	Insecticide	Pyrethroid	Neurotoxicant	0.2	5.08
Myclobutanil	128857	Fungicide	Triazoles	Fungi Biosynthesis inhibitors	>500	>500			>14.2	2.55	6.08	6.08
Nitrapyrin	069203	Herbicide	Chloropyridine	Plant Growth Regulator	>100	>100
Novaluron	124002	Insecticide	Benzoylureas	Insect Growth Regulator	>100	>100			>0.0048	0.0048		0.00063
Orthosulfamuron	108209	Herbicide	Sulfonylureas	Plant Biosynthesis inhibitors	>100	>109.4	41	>100	>53	5	5	5
Oxadiazon	109001	Herbicide	Oxadiazoles	Photosynthesis	>25				>37.5	37.5	37.5	37.5
Oxamyl	103801	Insecticide	Carbamate	Neurotoxicant	10.32	0.379	0.07	0.931
Oxathiapiprolin	128111	Fungicide	Piperidinyl thiazol isoxazoline	Fungi Biosynthesis inhibitors	>104.39	>42.02
Oxyfluorfen	111601	Herbicide	Diphenyl ethers	Photosynthesis	>100	>109	8.58		>23	<23	<23	23
Paraquat dichloride	128834	Herbicide	Bipyridyliums	Photosynthesis		51
Pendimethalin	108501	Herbicide	Dinitroanilines	Plant Biosynthesis inhibitors	>100	>101.2
Penoxsulam	119031	Herbicide	Triazolopyrimidines	Plant Biosynthesis inhibitors	>100	>100	2.79	>8.48	>3.4	3.4	3.4	3.4
Permethrin	109701	Insecticide	Pyrethroid	Neurotoxicant	0.025	0.131
Phenmedipham	098701	Herbicide	Carbanilate	Photosynthesis	>100	>108.2			14	9.5	4.5	9.5
Picarbutrazox	044200	Fungicide	Carbamate	MOA Unknown		>96.8	37	>100	>12.2	5.6	5.6	5.6
Pinoxaden	147500	Herbicide	Phenylpyrazoline (DEN)	Plant Biosynthesis inhibitors	>100	>88	24	5.2	1.4	0.55	0.55	0.55
Pirimicarb	106101	Insecticide	Carbamate	Neurotoxicant	18.72	3.01
Prohexadione calcium	112600	Fungicide	Cyclic ketone	Fungi Growth Regulator	>100	>100
Propachlor	019101	Herbicide	Chloroacetanilide	Plant Biosynthesis inhibitors	311	>124
Propanil	028201	Herbicide	Amide	Photosynthesis	>99.8	>99.8	238	>99.1	>22	22	12	12
Propargite	097601	Insecticide	Sulfite ester	Respiration Inhibitors/Regulators	15	>100	1	25.31	4.8	2.5	1.3	1.3
Propiconazole	122101	Fungicide	Triazoles	Fungi Biosynthesis inhibitors	>25				34	12	12	2.6
Propoxycarbazone-sodium	122019	Herbicide	Sulfonylaminocarbonyltriazolinone	Plant Biosynthesis inhibitors	>200.0	>319
Prosulfuron	129031	Herbicide	Sulfonylureas	Plant Biosynthesis inhibitors	>100		0.6	26	21	5.8	5.8	5.8
Prothioconazole	113961	Fungicide	Triazoles	Fungi Biosynthesis inhibitors	>200	>71		>58	>5.2	5.2	5.2	2
Pydiflumetofen	090110	Fungicide	Carboxamide	Respiration Inhibitors/Regulators	>100	>116			>0.0035	0.0035	0.0035	0.0035
Pymetrozine	101103	Insecticide	Pyridine azomethines	Neurotoxicant	>200	>117
Pyraclostrobin	099100	Fungicide	Strobilurin-methoxyacrylate	Respiration Inhibitors/Regulators	>100	>110	1		4.8	2.9	2.9	2.9
Pyraflufen-ethyl	030090	Herbicide	Phenylpyrazoles	Photosynthesis	>100	>111.99	12	>100	20	6		3
Pyrasulfotole	000692	Herbicide	Isoxazoles	Pigment Synthesis	>75	>120
Pyridaben	129105	Insecticide	Pyridazinones	Respiration Inhibitors/Regulators	0.024	2.63
Pyridate	128834	Herbicide	Phenyl-pyridazines	Photosynthesis			21.2		>3.5	3.5	1.5	0.18
Pyrifluquinazon	555555	Insecticide	Quinazolinone	MOA Unknown	>100		1.2		5.4	1.7	1.7	1.7
Pyrimethanil	288201	Fungicide	Anilinopyrimidines	Fungi Biosynthesis inhibitors	>100	>100
Pyrimisulfan	079400	Herbicide	Pyrimidinylthiobenzoates	Plant Biosynthesis inhibitors	>25	>100	36	>100	>20	20	20	20
Pyriofenone	028828	Fungicide	Benzoylpyridine	Fungi Growth Regulator	>100	>100	54		>27.5	27.5	27.5	27.5
Pyriproxyfen	129032	Insecticide	Pyridines	Insect Growth Regulator	>100	>72.8	26.7		>2	2	2	0.042
Pyroxsulam	108702	Herbicide	Triazolopyrimidines	Plant Biosynthesis inhibitors	>100	>107.4
Quinoxyfen	055459	Fungicide	Quinoline	Signal transduction	>100				>19.38	0.77	0.77	0.77
Rimsulfuron	129009	Herbicide	Sulfonylureas	Plant Biosynthesis inhibitors				>27.3
Sedaxane	129223	Fungicide	Pyrazole-Carboximides	Respiration Inhibitors/Regulators	>98.2	>4.22
Sethoxydim	121001	Herbicide	Cyclohexanediones (DIMs)	Plant Biosynthesis inhibitors	>10	>200.2	30.8		>21	21	21	21
S-Metolachlor	108800	Herbicide	Chloroacetanilide	Plant Biosynthesis inhibitors	>200	>85			>14	14	6	6
Sodium 1-naphthaleneacetate	056007, 056002	Herbicide	PAH	Plant Growth Regulator	>96.7	127			>25	25	25	25
Sodium chlorate	073301	Herbicide	Inorganic	Multisite/Membrane	>116	>75			>20.8	20.8	20.8	20.8
Spirodiclofen	124871	Insecticide	Tetronic acid	Insect Biosynthesis inhibitors	>196	>196
Spiromesifen	024875	Insecticide	Tetronic acid	Insect Biosynthesis inhibitors	>200	792.4		>0.06	>0.07	0.07		0.07
Spiroxamine	120759	Fungicide	Spiroketalamines	Fungi Biosynthesis inhibitors	4.22	>100
Sulfosulfuron	085601	Herbicide	Sulfonylureas	Plant Biosynthesis inhibitors	>25	>30
Sulfoxaflor	005210	Insecticide	Sulfoximine	Neurotoxicant		0.146	0.00998	2.65	0.0494	0.4147	0.4147	0.212
Tebuconazole	128997	Fungicide	Triazoles	Fungi Biosynthesis inhibitors					7.9	1.67	1.67	1.67
Tefluthrin	128912	Insecticide	Pyrethroid	Neurotoxicant	0.17	1.74
Tetraconazole	120603	Fungicide	Triazoles	Fungi Biosynthesis inhibitors			0.36		>28.3	28.3	1.63	1.63
Tetraniliprole	090097	Insecticide	Diamide	Neurotoxicant	1.249	0.0103		0.013	0.0046	0.0027		0.00088
Thiabendazole	060101	Fungicide	Benzimidazole	Fungi Biosynthesis inhibitors	>34	>4	2.57	>7.26	>0.98	0.98	0.98	0.98
Thiacloprid	014019	Insecticide	Neonicotinoids	Neurotoxicant	37.83	17.94
Thiamethoxam	060109	Insecticide	Neonicotinoids	Neurotoxicant	0.024	0.005	0.00251		0.78	0.004	0.028	0.004
Thidiazuron	120301	Herbicide	Thiadiazolylurea	Plant Growth Regulator	>100	>105.25
Thiobencarb	108401	Herbicide	Thiocarbamate	Plant Biosynthesis inhibitors	>100	>100
Thiodicarb	114501	Insecticide	Carbamate	Neurotoxicant	2.11	0.13
Thiophanate-methyl	102001	Fungicide	Benzimidazole	Fungi Biosynthesis inhibitors		>88	47.29	52	>4.16	4.16		4.16
Tiafenacil	012311	Herbicide	Uracils	Photosynthesis			22	>4.6	>5.63	5.63	5.63	5.63
Tioxazafen	074752	Nematicide	Phenyl oxadiazole	MOA Unknown	>100	>0.41
Tolfenpyrad	090111	Insecticide	Pyrazole	Respiration Inhibitors/Regulators	0.47	0.63	0.075	0.044	0.014	0.013	0.0275	0.013
Tolpyralate	573101	Herbicide	Benzoylpyrazole	Pigment Synthesis					3.875	3.125	6.25	3.125
Topramezone	123009	Herbicide	Triketones	Pigment Synthesis	>100				62.8	27.7	13.8	6.46
Transfluthrin	129140	Insecticide	Pyrethroid	Neurotoxicant	0.0239	>0.5
Triadimenol	127201	Fungicide	Triazoles	Fungi Biosynthesis inhibitors	>200	>224.8
Triclopyr	116001	Herbicide	Pyridine carboxylic acids	Plant Growth Regulator	>100	>99	22.3		22	3.6	0.58	1.5
Trifloxystrobin	129112	Fungicide	Strobilurin-Methoxyiminoacetate	Respiration Inhibitors/Regulators	>200	>200
Triforine	107901	Fungicide	Piperazine	Fungi Biosynthesis inhibitors	>100	>100
Trinexapac-ethyl	112602	Herbicide	Cyclohexanecarboxylate derivative	Plant Growth Regulator	47	>193.6
Triticonazole	125620	Fungicide	Triazoles	Fungi Biosynthesis inhibitors	>24		16.6		7.3	2	2.1	2.1
Valifenalate	128200	Fungicide	Cinnamic acid amines	Fungi Biosynthesis inhibitors	>100	>106.6			19.5	0.276	0.276	0.881
Zoxamide	101702	Fungicide	Toluamides	Fungi Biosynthesis inhibitors	>100			>97.1	>28	28	28	28
