# Supplementary material for: A retrospective analysis of honey bee (Apis mellifera) pesticide toxicity data
Source: PLoS One. 2022 Apr 7;17(4):e0265962. doi: 10.1371/journal.pone.0265962 (PMC8989193; doi:10.1371/journal.pone.0265962)
Supplement: S2 Table — (XLSX) [file pone.0265962.s002.xlsx]

## Sheet: Supporting Table S2
Table S2. Online sources of information related to MOA of Pesticide to Target Species
Source	Website Address or Citation	Focus
PPDB: Pesticide Properties Database	http://sitem.herts.ac.uk/aeru/ppdb/en/index.htm	Pesticide
FRAC (Fungicide Resistance Action Committee)	http://www.frac.info/frac/index.htm	Fungicides
HRAC (Herbicide Resistance Action Committee)	http://www.hracglobal.com/Publications/	Herbicides
	zClassificationofHerbicideSiteofAction.aspx
IRAC (Insecticide Resistance Action Committee) Website	http://www.irac-online.org	Acaricide / Miticides / Insecticides
IRAC (Insecticide Resistance Action Committee) EClassification tool and associated documents	http://www.irac-online.org/eClassification/	Insecticides
Internet Center for Wildlife Damage Management	http://icwdm.org/handbook/pestchem/active.asp	Rodenticides / Avicides
International Programme on Chemical Safety (IPCS)/ INCHEM	http://www.inchem.org/	Pesticide
NPIC (National Pesticide Information Center)	http://npic.orst.edu/	Pesticides
RRAC (Rodenticide Resistance Action Committee)	http://www.rrac.info/releases_01.htm	Rodenticides
Ware & Whitacre 2004 (Radcliffe’s Integrated Pest Management)	http://ipmworld.umn.edu/ipmchap.htm	Pesticide
RMPP (.R. Reigart and J.R. Roberts (Eds.) Recognition and Management of Pesticide Poisonings)	http://npic.orst.edu/rmpp.htm	Pesticide
T3DB(Toxin and toxin target database)	http://www.t3db.org/	Chemicals
Weed Science MOA database	http://www.weedscience.org/summary/home.aspx	Herbicides
BPDB (BioPesticide Database)	http://sitem.herts.ac.uk/aeru/bpdb/index.htm	Biopesticides
PheroBase	http://www.pherobase.com/	Pheromones
DrugBank	http://www.drugbank.ca/	Drugs
VSDB: Veterinary Substance Database	http://sitem.herts.ac.uk/aeru/vsdb/index.htm	Pesticide
Casida 2009	Casida, J.E. 2009. Pest Toxicology: The primary mechanism of pesticide action. Chem. Res. Toxicol. 22:609-619.	Pesticides
Parsons et al., 2005	Parsons, K.C., S.R. Schmidt, G. Tarbill, and K.R. Tucker. 2005. Sublethal effects of exposure to cholinesterase-inhibiting pesticides: Humans and vertebrate wildlife. White paper prepared by Manomet Center for Conservation Sciences, with funding from the Massachusetts Environmental Trust and The Massachusetts Toxics Use Reduction Institute. 116 p.	AChE inhibitors
Roberts et al., 1999a	Roberts, T.R., D.H. Hutson, P.J. Jewess, P.W. Lee, P.H. Nicholls, J.R. Plimmer. 1999. Metabolic Pathways of Agrochemicals: Part 2: Insecticides and Fungicides. The Royal Society of Chemistry, Cambridge, UK. 1477 pp.	Insecticides / Fungicides
Roberts et al., 1999b	Roberts, T.R. 1999. Metabolic Pathways of Agrochemicals: Part 1: Herbicides and Plant Growth Regulators. Chemistry, Cambridge, UK. 870 pp.	Herbicides
Orth et al. 2003	Orth, A B, Kuhn, P. J., Schmitt, M. R., and Ypema, H. Year: 2003. Fungicides, Inhibitors of mitochrondrial energy production In: J.R. Plimmer, D.W. Gammon, N.N. Ragsdale (Eds.), Encyclopedia of Agrochemicals, Volume 2, John Wiley & Sons, Inc. Hoboken NJ 2: 573-584.	Fungicides
