# Supplementary material for: A retrospective analysis of honey bee (Apis mellifera) pesticide toxicity data
Source: PLoS One. 2022 Apr 7;17(4):e0265962. doi: 10.1371/journal.pone.0265962 (PMC8989193; doi:10.1371/journal.pone.0265962)
Supplement: S3 Table — (XLSX) [file pone.0265962.s003.xlsx]

## Sheet: Supporting Table S3
TABLE S3	Insecticide classifications with corresponding IRAC MoA classifications
Insecticide MoA Group (Retrospective)	Corresponding Insecticide Resistance Action Committee (IRAC) MoA Classifications
Growth regulation	7A, 7B, 7C, 10A, 10B, 15, 16, 17, 18, 23
Nerve/Muscle Action	1A, 1B, 2A, 2B, 3A, 3B, 4A, 4B, 4C, 4D, 4E, 5, 6, 9B, 9D, 14, 19, 22A, 22B, 28, 29, 30, 32
Respiration/Energy Metabolism	12A, 12B, 12C, 12D, 13, 20A, 20B, 20C, 20D, 21A, 21B, 24A, 24B, 25A, 25B
Miscellaneous/Non-specific	8A, 8B, 8C, 8D, 8E, 8F
Unknown	UN, UNB, UNE, UNF, UNM,
IRAC classifications source: https://www.irac-online.org/modes-of-action/
