# Supplementary material for: A retrospective analysis of honey bee (Apis mellifera) pesticide toxicity data
Source: PLoS One. 2022 Apr 7;17(4):e0265962. doi: 10.1371/journal.pone.0265962 (PMC8989193; doi:10.1371/journal.pone.0265962)
Supplement: S4 Table — (XLSX) [file pone.0265962.s004.xlsx]

## Sheet: Supporting Table S4
Table S4	Cross Reference Table and List of references (MRIDs) for each of the endpoints provided in Appendix Table S1.
		Reference Identifiers (MRIDs)							MRID Citations
Pesticide	PCCODE	AAC 850.302	AAO OECD 213	ACO OECD 245	LAO OECD 237	LCO OECD 239			MRID	Citation
2,4 D	030001	-	-	-	-	50181701			00001999	Atkins, L., Jr.; Anderson, L.D. (1967) Toxicity of Pesticides and Other Agricultural Chemicals to Honey Bees: Laboratory Studies. (Unpublished study received Jan 30, 1969 under 9G0802; prepared by Univ. of California--Riverside, Dept. of Entomology,
Abamectin	122804	49226803	49226803	49789301	50424901	49789302			00026489	Fraser, W.D.; Jenkins, G. (1972) The Acute Contact and Oral Toxicities of CP67573 and Mon2139 to Worker Honey Bees. prepared by Huntingdon Research Centre
Acequinocyl	006329	45435007	-	50401606	50401604	50401605			00036935	Atkins, E.L.; Greywood, E.A.; Macdonald, R.L. (1975) Toxicity of Pesticides and Other Agricultural Chemicals to Honey Bees: Laboratory Studies. By University of California, Dept. of Entomology. U of CA, Cooperative Extension. (Leaflet 2287)
Acetamiprid	099050	44651874	44651874	50015702	50581901	50015703			00036935	Atkins, E.L.; Greywood, E.A.; Macdonald, R.L. (1975) Toxicity of Pesticides and Other Agricultural Chemicals to Honey Bees: Laboratory Studies. By University of California, Dept. of Entomology. U of CA, Cooperative Extension. (Leaflet 2287)
Acetochlor	121601	41565142	41565142	-	50620714	50620716			00122010	Edmar Chemical Co. (1970) ?Chemical Study of Various Quaternary Ammonium Compounds|. (Compilation; unpublished study received May 21, 1971 under 7048-7; CDL:009216-B)
Acibenzolar0S0methyl	061402	44537033	44537033	-	-	50167701			49619802	Gladbach, D.; Theis, M.; Przyoda, D.; et al. (2013) Assessment of Chronic Effects of BYI 02960 Tech. to the Honey Bee, Apis mellifera L., in a 10 Days Continuous Laboratory Feeding Test. Project Number: M/462475/01/2, E/318/4561/8, EBRVNO34. Unpublished study prepared by Bayer CropScience AG. 96p
Afidopyropen	026200	49689106	49689106	49689221	-	-			00141514	Nippon Soda Co., Ltd. (1984) Effects of NA-73 on Honey Bees: Report No. RD-8401. Unpublished study. 5 p.
Ametoctradin	119210	47700183	47700183	-	-	-			00155740	Bull, J.; Wilkinson, W. (1980) Cypermethrin: Laboratory Determina- tion of the Acute Toxicity to Honeybees of Technical Material and an Emulsifiable Concentrate (GFU 061): Report Series: RJ 0169B. ICI Plant Protection Div. 35 p.
Amicarbazone	114004	45121816	45121816	50456604	50456602	50456605			00162453	Collins, I.; Gough, H.; Wilkinson, W. (1984) PP005: Acute Contact and Oral Toxicity to Honey Bees (Apis melifera): Report Series: RJ 0345B. Unpublished study prepared by ICI Plant Protection Div., Jealotts Hill Research Station
Benzobicyclon	215101	48986171	48986171	-	-	-			05001991	Stevenson, J.H. (1978) The acute toxicity of unformulated pesticides to worker honey bees (?~Apis mellifera~L_). Plant Pathology 27(1):38-40.
Benzovindiflupyr	122305	48604527	48604527	-	-	50529202			40052409	Gough, H.; Collins, I.; Everett, C.; et al. (1986) PP321: Acute Contact and Oral Toxicity to Honey Bees (Apis mellifera): Labo- ratory Project ID: RJ0390B. Jealott's Hill Research Station. 23 p
Bicyclopyrone	018986	47842096	47842096	-	50490601	-			40315505	Van Beck, L. (1984) Acute Dermal Toxicity and Oral Toxicity Studies with Dodine in Honey Bees: Report No. V 84.449/24749. Unpub- lished study prepared by Netherlands Org. for Apl. Sci. Res. (TNO). 11 p
Bispyribac0sodium	078906	44889224	50206903	50206901	-	50206902			40356602	Dingledine, J. (1985) Triclopyr Acid: An Acute Contact Toxicity Study with Honey Bees: Final Report: Laboratory Project ID 103-239. Unpublished study prepared by Wildlife International, Ltd. 14 p.
Bixafen	128400	-	49877168	49877143	49877142	-			40638626	Hoxter, K.; Jaber, M. (1987) MON 7200: An Acute Contact Toxicity Study with the Honey Bee: Laboratory Project No. 139-236/WL-87- 84: R.D. No. 866. Unpublished study prepared by Wildlife International Ltd. 20 p
Boscalid	128008	48470202	45405019	-	-	50143205			41510607	Nippon Soda Co., Ltd. (1981) Effects of NP-55 on Honey Bees: Lab Project Number: BASF 81/9013. Unpublished study prepared by Nippon Soda Co., Ltd. 9 p.
Bromoxynil	035301	50109601	50109601	50200001	-	-			41563928	Hoxter, K. (1990) An Acute Toxicity Study with the Honey Bee: CGA- 163935: Lab Project Number: 108-307. Unpublished study prepared by Wildlife International Ltd. 15 p.
Bromoxynil octanoate	035302	-	-	-	50192301	-			41565142	Gough, H.; Yearsdon, H.; Lewis, G. (1989) Acetochlor: Acute Contact and Oral Toxicity to Honey Bees (Apis mellifera): Lab Project Number: 89JH251. Unpublished study prepared by ICI Agrochemicals . 37 p.
Buprofezin	275100	44394040	-	-	-	50846501			41613914	Waldrep, T. (1989) Influence of Ethalfluralin Postemergence Spray on the Vegetative Vigor of Ten Crop Plants: Lab Project Number: 61989014. Unpublished study prepared by DowElanco. 19 p.
Captan	081301	5001991	50094805	-	50803610	-			41662418	Donat, H. (1986) Laboratory Studies on the Acute Contact and Oral Toxicities of SAN 582H (Technical) to Worker Honeybees: Lab Pro- ject Number: BLK-NR/66/583. Unpublished study prepared by Sandoz Ltd., Agro Research. 12 p.
Carbaryl	056801	1999	49556401	-	-	-			41711402	Barrett, K. (1990) Desmedipham (W-91): The Acute Oral and Topical Toxicities of Desmedipham to Worker Honeybees (Apis mellifera L.): Lab Project Number: ENVIR 90/45. Unpublished study prepared by Schering Agrochemicals Ltd
Carboxin	090201	-	49641004	-	-	-			42114815	Hoxter, K.; Lynn, S. (1991) Deltamethrin Technical: An Acute Contact Toxicity Study with the Honey Bee: Lab Project Number: 125- 151B. Unpublished study prepared by Wildlife International Ltd. 16 p
Clomazone	125401	45178102	45178102	-	-	-			42132415	Yearsdon, H.; Gough, H.; Lewis, G. (1990) ICIS-0748: Acute Contact and Oral Toxicity to Honey Bees (Apis mellifera): Lab Project Number: 90JH235: RJO892B. Unpublished study prepared by ICI Agrochemicals, Jealott's Hill (UK).
Clopyralid	117403	-	-	50695903	-	50695902			42137313	Lynn, S.; Hoxter, K. (1991) Fluroxypyr, 1-MHE: An Acute Contact Toxicity Study with the Honey Bee: Lab Project No: ES-DR-0186- 1887-17. Unpublished study prepared by Wildlife International Lab. 18 p
Clothianidin	044309	45422426	45422426	49950110	-	-			42245124	Hoxter, K. (1989) CGA-169374: An Acute Toxicity Study with the Honey Bee: Lab Project Number: 108-302A. Unpublished study prepared by Wildlife International Ltd. 16 p
Cyantraniliprole	090098	48120090	48120090	-	-	-			42273003	Cole, J. (1990) The Acute Oral and Contact Toxicity to Honey Bees of Compound NTN 33893 Technical: Lab Project Number: 101321. Unpublished study prepared by RCC, Research and Consulting Company AG. 13 p.
Cyazofamid	085651	45409144	45409144	-	-	-			42368101	Atkins, E. (1992) Bee Adult Toxicity Dusting Test Evaluating the Comparative Acute Contact & Stomach Poison Toxicity of Goal Herbicide Technical: Lab Project Number: 92-840: 91RC-0176. Unpublished study prepared by Univ. of Cal., Riverside
Cyclanilide	026201	43868324	43868324	-	-	-			42453101	Gilbert, J.; Harrison, E. (1992) Triforine (Saprol TM): A Laboratory Study to Determine the Oral and Topical Toxicity to the Honey Bee Apis mellifera L: Lab Project Number: 5517: SBTR. 92.008. Unpublished study prepared by Sittingbourne Research Centre
Cyclaniliprole	026202	49318925	49318925	-	-	50007401			42468301	Beevers, M. (1992) Acute Contact Toxicity of Oxadiazon Technical to Honey Bees (Apis mellifera L.): Lab Project Number: CAR 160-92. Unpublished study prepared by California Agricultural Research, Inc. 14 p.
Cycloate	041301	-	-	50476702	50476703	50476701			42528501	Petto, R. (1992) Acute Contact LD50 of Thiodicarb to Honey Bees (Apis mellifera L.) (Hymenoptera, Apidae): Lab Project Number: 305201. Unpublished study prepared by RCC Umweltchemie GmbH & Co. KG. 20 p.
Cyflufenamid	555550	47620707	47620707	-	-	-			42674501	Gough, H.; Jackson, D.; Lewis, G. (1993) Permethrin: Acute Contact and Oral Toxicity to Honey Bees (Apis mellifera) of Technical Material: Lab Project Number: 92JH166: RJ1344B. Unpublished study prepared by ICI Agrochemicals. 27 p
Cyhalofop0butyl	082583	45000502	45000503	-	-	-			42685212	Brantly, T. (1991) Contact Toxicity of CGA-152005 to the Honeybee (Apis mellifera): Lab Project Number: 109/21492/001: 109-001. Unpublished study prepared by Auburn Environmental Consulting & Testing. 13 p.
Cymoxanil	129106	44180735	-	-	49311801	-			43147705	Hoxter, K.; Bernard, W.; Beavers, J. (1993) Technical Grade Propachlor: A Dietary LC50 Toxicity Study with the Honey Bee: Final Report: Lab Project Number: 139-340: WL-92-266. Unpublished study prepared by Wildlife International Ltd. 14 p.
Cypermethrin	109702	00155740	00155740	-	-	-			43185001	Boeri, R.; Kowalski, P.; Ward, T. (1994) Acute Toxicity of Omite Technical to the Honey Bee, Apis mellifera: Lab Project Number: 385-UN. Unpublished study prepared by T.R. Wilbury Labs., Inc. 20 p
Cyproconazole	128993	-	-	50449602	-	50449603			43420702	Palmers, S.; Beavers, J. (1994) Propiconazole Technical: An Acute Contact Toxicity Study with the Honey Bee: Lab Project Number: 108-373. Unpublished study prepared by Wildlife International Ltd. 16 p.
Deltamethrin	097805	42114815	49281401	-	-	-			43441019	Hoxter, K.; Bernard, W.; Smith, G. et al. (1994) XDE-564 Herbicide: An Acute Contact Toxicity Study with the Honey Bee: Amended Report: Lab Project Number: 103/371B: 103/371: ES/2593. Unpublished study prepared by Wildlife International
Desmedipham	104801	41711402	41711402	-	-	-			43868324	Petto, R. (1994) Laboratory Testing for Toxicity (Acute Contact and Oral LD 50) of RPA 090946 to Honey Bees (Apis mellifera L.) (Hymenoptera, Apidae): Lab Project Number: 463700. Unpublished study prepared by RCC Umweltchemie GmbH & Co KG
Dicamba	029801	36935	-	-	-	50784602			43942603	Bull, J.; Wilkinson, W. (1987) Paraquat: Acute 5-Day Contact and Oral Toxicity to Honey Bees (Apis mellifera): Lab Project Number: RJ0578B: PP148CM008. Unpublished study prepared by ICI Plant Protection Division. 27 p.
Dichlorprop0P	031402	-	-	-	49952202	-			44024961	Decker, U. (1993) CGA-215944: Laboratory Testing for Oral and Contact Toxicity of CGA-215944 Tech to Honey Bees, Apis Melliferal L: Lab Project Number: RCC 331648: 480-92. Unpublished study prepared by RCC, Research & Consulting Co., Ltd
Diclosulam	129122	43441019	50436904	50436902	50436901	50436903			44144429	Kirkland, R. (1995) Acute Contact Toxicity of RH-112,485 Technical to Honey Bees: Final Report: Lab Project Number: BIO 166-95: 95RC-0130: 166-95. Unpublished study prepared by Bio Research. 52 p.
Difenoconazole	128847	42245124	-	50727701	-	50449801			44180735	Hoxter, K.; Bernard, W.; Smith, G. (1993) H #19,062-02: An Acute Contact Toxicity Study with the Honey Bee: Final Report: Lab Project Number: 112-275: HLO 100-93: 100-93. Unpublished study prepared by Wildlife International Ltd. 17 p.
Diflubenzuron	108201	49980901	49980901	49540802	-	-			44295788	Palmer, S.; Beavers, J. (1994) MON 37500: An Acute Contact Toxicity Study with the Honey Bee: (Final Report): Lab Project Number: WL-94-071: 139-382A: RD 1353. Unpublished study prepared by Wildlife International Ltd. 19 p.
Dikegulac sodium	109601	-	50750201	50750203	50750202	50750204			44295789	Palmer, S.; Beavers, J. (1995) MON 37500: An Acute Oral Toxicity Study with the Honey Bee: (Final Report): Lab Project Number: WL-94-083: 139-390: RD 1353. Unpublished study prepared by Wildlife International Ltd. 21 p
Dimethenamid	129051	41662418	41662418	50362704	50362705	50631302			44346755	Winkler, R. (1995) Testing Toxicity to Honeybee--Apis mellifera L. (Laboratory) According to EPPO Guideline No. 170: KBR 2738 (Technical): Lab Project Number: 95 10 48 058: TMN-017A: 0097201. Biochem Gmbh Karlsruhe. 23 p.
Dinotefuran	044312	45639725	45639725	49775901	49753601	49860001			44359525	Hoxter, K.; Bernard, W.; Smith, G. (1993) SKW 20010: An Acute Contact Toxicity Study with the Honey Bee: Final Report: Lab Project Number: 248-106A: 079212. Unpublished study prepared by Wildlife International Ltd. 36 p.
Dithiopyr	128994	40638626	49556602	-	-	-			44373528	Jackson, D.; Gough, H. (1995) ZA1296: Acute Contact and Oral Toxicity to Honey Bees (Apis mellifera) of Technical Material: Lab Project Number: 95JH047: RJ1959B. Unpublished study prepared by Zeneca AgroChemicals. 28 p
Dodine	044301	40315505	40315505	-	-	-			44394040	Waltersdorfer, A. (1996) Buprofezin: Contact Toxicity (LD50) to Honey Bees (Apis mellifera L.): Lab Project Number: CW 95/082: A55760: HOE 064503 00 ZD99 0001. Unpublished study prepared by Hoechst Schering AgrEvo GmbH. 15 p.
EPTC	041401	-	-	-	50430702	-			44457781	Cole, J. (1997) The Acute Contact and Oral Toxicity to Honey Bees of Technical BX-112: Lab Project Number: KCI 31/891511: 89/10161: KCI/31. Unpublished study prepared by Huntingdon Research Centre Ltd. 11 p.
Ethaboxam	090205	48535627	48535627	-	49489922	-			44496726	Kleiner, R. (1995) Testing Toxicity of CGA-279202 to Honey Bee--Apis mellifera L: Lab Project Number: 95 10 48 023: 774-95. Unpublished study prepared by BioChem GmbH Karlsruhe 20 p.
Ethalfluralin	113101	41613914	50104901	-	-	-			44537033	Petto, R. (1994) Laboratory Testing for Toxicity (Acute Contact and Oral LD50) of CGA-245704 to Honey Bees, Apis mellifera L: Lab Project Number: 417003: 574-93. Unpublished study prepared by RCC Umweltchemie GMBH & Co. 23 p.
Ethofumesate	110601	-	-	50321714	-	50521501			44651874	Candolfi, M. (1997) NI-25 (Acetamiprid): Laboratory Oral and Contact Toxicity Test with the Honeybee, Apis mellifera: Lab Project Number: 96-045-1013: 1013.018.265: 3.5.96/BEE NI-25. Springborn Laboratories (Europe) AG. 50 p
Etoxazole	107091	45621706	45621706	50539907	-	50539908			44714927	Kleiner, R. (1995) Testing Toxicity to Honeybee--Apis mellifera L. with CGA-293343: Lab Project Number: 95 10 48 045: 742-95. Unpublished study prepared by BioChem GmbH Karlsruhe. 23 p.
Etridiazole	084701	-	-	50488101	-	-			44718401	Bew, M. (1992) Acute Contact and Oral Toxicity of CGA-24705 to Honeybees: Metolachlor: Lab Project Number: CC06092: 525-92. Unpublished study prepared by MAFF Central Science Laboratory. 19 p.
Famoxadone	113202	49970603	49970603	49753701	-	50451403			44718402	Candolfi, M. (1997) CGA-77102: Laboratory Oral and Contact Test with the Honeybee, Apis Mellifera: Metolachlor: Lab Project Number: 97-137-1008: 525-96. Unpublished study prepared by Springborn Laboratories (Europe) AG. 42 p
Fenamidone	046679	45802901	45802901	-	-	50322001			44731919	Kirkland, R. (1993) Acute Contact Toxicity of RH-117,281 Technical to Honey Bees: Lab Project Number: BIO 109-93: 92RC-0235. Unpublished study prepared by Rohm and Haas Company and Bio Research. 55 p.
Fenarimol	206600	45213602	45213602	-	-	-			44802122	Collins, M. (1998) Triticonazole Technical--Acute Contact Toxicity Test with Honey Bees (Apis mellifera): Final Report: Lab Project Number: 97-11-7149: 13634: 10566.0997.6452.266. Unpublished study prepared by Springborn Laboratories, Inc. 63 p
Fenazaquin	044501	47433205	47433204	50293002	50293001	-			44848933	Schmitzer, S. (1998) Laboratory Testing for Toxicity (Acute Contact and Oral LD50) of MKH 6562 techn. on Honey Bees (Apis mellifera L.) (Hymnoptera, Apidae): Lab Project Number: 4180036: 108537. Institute for Biological Analysis and Consulting
Fenbuconazole	129011	-	-	-	-	50576004			44883916	Smailes, J.; Wilkinson, W. (1980) Pirimicarb: Laboratory Determination of the 5-Day Oral and Contact Toxicity to Honeybees: Lab Project Number: RJ0143B. Unpublished study prepared by Zeneca Agrochemicals. 20 p.
Fenhexamid	090209	44346755	49625412	-	-	49786401			44889224	Collins, M. (1999) Bispyribac-Sodium--Acute Contact Toxicity Test with Honey Bees (Apis mellifera): Lab Project Number: 98-10-7523: 9900203. Unpublished study prepared by Springborn Laboratories, Inc. 54 p.
Fenoxaprop0P0ethyl	129092	47333411	47333411	-	-	-			45000502	Palmer, S.; Beavers, J. (1994) XDE-537 nBu Herbicide: An Acute Contact Toxicity Study with the Honey Bee: Lab Project Number: 103-406A: DECO-ES-2818. Unpublished study prepared by Wildlife International Ltd. 21 p.
Fenpropimorph	121402	47125501	47125501	-	-	-			45000503	Reynolds, S. (1997) A Determination of Topical and Oral LD50s for DE-537 Against the Honey Bee, Apis melifera: Lab Project Number: GHE-P-6268: 9709. Unpublished study prepared by Lincoln University. 18 p.
Fenpyrazamine	090109	48400015	48399935	-	-	-			45012818	Schmitzer, S. (1998) Laboratory Testing for Toxicity (Acute Contact and Oral LD50) of MKH 6561 on Honey Bees (Apis mellifera L.) (Hymenoptera, Apidae): Lab Project Number: 4150036: 109135. Institute for Biological Analysis and Consulting
Fenpyroximate	129131	-	-	50534103	50534102	50534104			45012838	Schmitzer, S. (1998) Laboratory Testing for Toxicity (Acute Contact and Oral LD50) of MKH 6561 70 WG on Honey Bees (Apis mellifera L.) (Hymenoptera, Apidae): Lab Project Number: 4160036: 109386. Institute for Biological Analysis and Consulting IBACON
Fipronil	129121	49339705	49151504	-	49587408	-			45090316	Bell, G. (1994) KWG 4168 Acute Toxicity to Honey Bees (Apis mellifera): Lab Project Number: 108131: BAY 169(A)/932259. Unpublished study prepared by Huntingdon Research Centre Ltd. 33 p. 86-5 Status: Pass (23-Aug-2010)
Flazasulfuron	119011	46220977	46220977	-	-	-			45118711	Palmer, S.; Krueger, H. (1999) BAS 500 F: An Acute Contact Toxicity Study with the Honey Bee: Lab Project Number: 147-178A: 97115: 1999/5142. Unpublished study prepared by Wildlife International, Ltd. 20 p.
Flonicamid	128016	45656813	45656813	-	50143204	50143205			45121816	Schmitzer, S. (1998) Laboratory Testing for Toxicity (Acute Contact and Oral LD(50)) of MKH 3586 on Honey Bees (Apis mellifera L.) (Hymenoptera, Apidae): Lab Project Number: 109350, Institute for Biological Analysis and Consulting IBACON
Florasulam	129108	46808330	-	50558906	-	50558907			45159306	Nengel, S. (1995) Assessment of Side Effects of YRC 2894 (Tech.) to the Honey Bee, Apis mellifera L. Rats Treated with Technical Grade YRC 2894 in the Laboratory . by GAB Biotechnologie GmbH
Florpyrauxifen0benzyl ester	030093	49677757	49677757	-	-	-			45178102	Nengel, S. (1998) Clomazone Technical: Acute Oral and Contact Toxicity to the HoneyBee, Apis mellifera L. in the Laboratory. Unpublished study prepared by Arbeitsgemeinschaft GAB Biotechnologie GmbH & IFU Umweltanalytik GmbH. 20 p
Fluazifop-P-butyl	122809	00162453	00162453	50144301	50144302	50144303			45213602	Bell, G. et al. (1994) Fenarimol: Acute Toxicity Test to Honey Bees (Apis mellifera): Lab Project Number: GHE-P-4001. Unpublished study prepared by Huntingdon Research Centre Ltd. 29 p.
Flubendiamide	027602	46817003	46817009	-	-	-			45282732	Nengel, S. (1996) Assessment of Side Effects of ET-751 Technical to the Honey Bee, Apis mellifera L. in the Laboratory Following the EPPO Guideline No.170: Lab Project Number: 95180/01-BLEU: N-5010. GAB Biotechnologie GmbH & IFU Umweltanalytik
Flucarbazone0sodium	114009	44848933	44848933	-	-	-			45360617	Palmer, S.; Beavers, J. (1993) XDE-795 Fungicide: An Acute Contact Toxicity Study with the Honey Bee: Lab Project Number: 103-401D: ES-2562. Unpublished study prepared by Wildlife International Ltd. 21 p
Fluensulfone	050410	48574879	48574879	-	-	-			45386318	Waltersdorfer, A. (1996) Oral Toxicity (LD 50) to Honey Bees (Apis mellifera L.): AE F130060: Lab Project Number: CW 96/032: A58014. Unpublished study prepared by Hoechst Schering AgrEvo GmbH. 13 p.
Flufenacet	121903	49728602	49728601	49728610	-	-			45386319	Waltersdorfer, A. (1997) Contact Toxicity (LD 50) to Honey Bees (Apis mellifera L.): AE F13006 00 1C96 0002: Lab Project Number: CW97/129: A59434. Unpublished study prepared by Hoechst Schering AgrEvo GmbH. 14 p.
Flumetralin	123001	49863802	49863802	-	-	50528402			45405019	Sack, D. (1999) Effect of Reg. No. 300 355 (BAS 510 F) on the Honeybee (Apis mellifera L.) in Laboratory Trials: Final Report: Lab Project Number: 44156: 1999/10823. Unpublished study prepared by BASF Aktiengesellschaft. 24 p.
Fluometuron	035503	-	50556603	50757404	50666301	50757403			45409144	Schmitzer, S. (1999) Laboratory Testing for Toxicity (Acute Contact and Oral LD50) of IKF-916 Technical on Honey Bees (Apis mellifera L.)(Hymenoptera, Apidae): Lab Project Number: IBACON #2915036. Institut fur Biologische Analytik Und Consulting IBACON
Fluopyram	080302	-	-	-	49859324	-			45422426	Weyman, G. (1998) TI-435 Technical: Acute Contact and Oral Toxicity to Honey Bees: Lab Project Number: 586/135: 110049. Unpublished study prepared by Covance Laboratories Ltd. 39 p
Fluoxastrobin	028869	45865427	45865427	-	50520502	50520501			45435007	Nienstedt, K. (1999) A Laboratory Acute Contact Toxicity Test with the Honeybee, Apis Mellifera: AKD-2023 Technical: Lab Project Number: 1052.003.265. Unpublished study prepared by Springborn Laboratories (Europe) AG. 36 p.
Flupyradifurone	122304	48843724	48843722	49619802	-	-			45621706	Wiles, J. (1996) YI-5301: Acute Toxicity to Honey Bees (Apis mellifera): Lab Project Number: YMA 30/961664: 9700165. Unpublished study prepared by Huntingdon Life Sciences Ltd. 24 p.
Fluroxypyr 10methylheptyl ester	128968	42137313	50029701	50431401	-	50290804			45638220	Gray, A. (1997) "Rimon" Technical: Acute Toxicity to Honey Bees (Apis mellifera): Lab Project Number: MAK433/973447: R-9801: MAK/433. Unpublished study prepared by Huntingdon Life Sciences Ltd. 37 p.
Flutianil	014018	49490487	49490487	-	-	-			45639725	Harnish, W. (2000) Acute Contact and Oral Toxicity of MTI-446, Active to Honey Bees: Lab Project Number: 41421F001. Unpublished study prepared by Landis International, Inc. 68 p
Flutriafol	128940	-	47090326	-	-	-			45656813	Schmitzer, S. (2001) Laboratory Testing for Toxicity (Acute Contact and Oral) of IKI-220 TGAI on Honey Bees (Apis Mellifera L.): Lab Project Number: 10731036. Unpublished study prepared by Institut fur Biologische Analytik und Consulting
Forchlorfenuron	128819	44359525	-	50446002	50446001	50446003			45657023	Barrett, K.; Barber, I. (1992) The Acute Oral and Contact Toxicities of SN 100 309 to Worker Honeybees (Apis Mellifera L.): Lab Project Number: W14: A81877: ENVIR/91/43. Unpublished study prepared by Schering AG. 23 p.
Formetanate hydrochloride	097301	50303301	50303301	50303303	-	50303302			45697017	Kleiner, R. (1998) Testing Toxicity to Honeybee--Apis mellifera L. (Laboratory): BAJ 2740: Lab Project Number: 97 10 48 069: 109711. Unpublished study prepared by BioChem Agrar. 26 p.
Fosetyl0Al	123301	47418003	47418003	-	-	-			45802901	Schmitzer, S. (1998) Laboratory Testing for Toxicity (Acute Contact and Oral LD50) of RPA407213 on Honey Bees (Apis mellifera L.) (Hymenoptera, Apidae): Lab Project Number: 3581036 prepared by Institut fur Biologische Analytik und Consulting IBACON
Furfural	043301	47300201	46331505	-	-	-			45819718	Wilhelmy, H. (2000) BSN 2060 a.i. Acute Effects on the Honeybee Apis mellifera (Hymenoptera, Apidae): Lab Project Number: 200196: IBA64031: 980708BN. Unpublished study prepared by Dr. U. Noack Laboratorium. 36 p.
Glyphosate	417300	48876603	48876603	-	-	-			45831124	Kranzfelder, J. (2000) XDE-638: Acute Contact Toxicity Test with the Honeybee, Apis mellifera: Lab Project Number: 45473: 993090: 990122. Unpublished study prepared by ABC Laboratories, Inc. 17 p
Glyphosate, isopropylamine salt	103601	26489	00026489	-	-	-			45831125	Kranzfelder, J. (2000) XDE-638: Acute Oral Toxicity Test with the Honeybee, Apis mellifera: Lab Project Number: 45474: 990123. Unpublished study prepared by ABC Laboratories, Inc. 25 p.
Halauxifen methyl	117501	48557890	48557890	50747601	-	50747602			45865427	Bruhnke, C. (2000) HEC 5725 A.I.--Acute Effects on the Honeybee Apis mellifera (Hymenoptera, Apidae); Limit Test: Lab Project Number: 990222BN: IBA64041. Unpublished study prepared by Noack-Laboratorium. 30 p
Hexaflumuron	118202	48323208	48323208	-	-	-			45897007	Harwood, R.; Allan, J. (2001) A Laboratory Evaluation of the Acute Toxicity of MCPA to the Honey Bee (Apis mellifera): 48 Hour Contact and Oral LD50: Lab Project Number: 19393B: 398984. Unpublished study prepared by Inveresk Research. 38 p.
Hexythiazox	128849	00141514	-	50193901	50181201	-			45902325	Palmer, S.; Krueger, H.; Holmes, C. (2001) BAS 670 H: An Acute Contact Toxicity Study with the Honey Bee: Lab Project Number: 147-196: 63346: 2001/5002324. Unpublished study prepared by Wildlife International, Ltd. 19 p
Hymexazole	129107	49718601	49718601	-	-	-			46059804	Wainwright, M. (2002) Thiobencarb Technical Acute Toxicity to Honey Bees (Apis mellifera). Project Number: 200300250, KCI/232/023980. Unpublished study prepared by Huntingdon Life Sciences, Ltd. 50 p.
Imazamox	129171	50105411	50105411	50105412	50105413	50282404			46203113	Sindermann, A.; Porch, J.; Krueger, H. (2004) NOA-407855: An Acute Contact Toxicity Study with the Honey Bee: Amended Final Report. Project Number: 528/144, 109/01, 52102/BEECONT/SUB528. Unpublished study prepared by Wildlife International,
Imazapic	129041	-	-	-	-	50334001			46203501	King, A. (2003) Assessment of Side Effects of AE B049537 00 1D99 0003 (Thidiazuron, techn.) to the Honey Bee, Apis mellifera L. in the Laboratory: (Final Report). Project Number: 20021341/01/BLEU, C029693. Unpublished study prepared by GAB Biotechnologie
Imazaquin	128848	-	-	50440603	-	50440604			46219046	Schmitzer, S. (2003) Laboratory Testing for Toxicity (Acute Contact and Oral LD50) of IR5878 on Honey Bees (Apis mellifera L.): Final Report. Project Number: 1, 8225036. Unpublished study prepared by Institut fuer Biologische Analytik und Consulting
Imazethapyr	128922	-	50012302	50111202	-	50111201			46220977	Cole, J. (1988) The Acute Contact and Oral Toxicity to Honey Bees of SL-160 Technical. Project Number: ISK/17/881430. Unpublished study prepared by Huntingdon Life Sciences, Ltd. 13 p.
Imazosulfuron	118602	47305209	47305209	-	-	-			46246048	Wilhelmy, H. (1999) JAU 6476 a.i.: Acute Effects on the Honeybee Apis mellifera. Project Number: IBA64051, 990222BN. Unpublished study prepared by Dr. U. Noack-Laboratorium fuer Angewandte Biologie. 32 p
Imidacloprid	129099	42273003	42273003	-	-	-			46264516	Kling, A. (2003) Assessment of Side Effects of BAS 320 I to the Honey Bee, Apis Mellifera L. in the Laboratory: Final Report. Project Number: 20021172/01/BLEU, 2003/1004466, NMR/M/2103/01. GAB Biotechnologie & IFU Umweltanalytik GmbH
Indaziflam	080818	47443245	47443245	-	-	-			46331505	Marvania, T. (2002) Acute Oral Toxicity (LD50) of Furfural to the Honeybee, Apis Mellifera L.. Project Number: 3880. Unpublished study prepared by Jai Research Foundation. 28 p.
Indoxacarb	067710	49366004	49366004	-	-	50182701			46591809	Harwood, R.; Allan, J. (2001) Mecoprop-p 2EHE: A Laboratory Evaluation of the Acute Toxicity of Mecoprop-p 2EHE to the Honey Bee (Apis Mellifera): 48 Hour Contact and Oral LD50. Project Number: 396180, 19370B, S0327. by Inveresk Research International
Ipconazole	125618	-	-	50451003	50451001	50451002			46736703	Schmitzer, S. (2001) Effects of Triadimenol a.i. (Acute Contact and Oral) on Honey Bees (Apis mellivera L.) in the Laboratory (Limit Test): Final Report. Project Number: 9891036. Institut fuer Biologische Analytik und Consulting IBACON. 29 p.
Iprodione	109801	-	-	-	-	49526514			46800116	Grimm, C. (2002) Acute Contact and Oral Toxicity of NOA446510 to Honey Bees (Apis mellifera L.): Final Report. Project Number: 2013603, T011807/05. Unpublished study prepared by Syngenta Crop Protection, AG. 63 p.
Karetazan0potassium	119002	42132415	42132415	-	-	-			46801734	Waltersdorfer, A. 2002. Oral toxicity (LD50) to honey bees (Apis mellifera L.),Amended Report. Project Number: CW02/051, C/027636, CW02/051/A1. Unpublished study prepared by Bayer Cropscience Gmbh. 22
lambda0Cyhalothrin	128897	40052409	40052409	-	-	-			46801735	Waltersdorfer, A. (2002) Contact Toxicity (LD50) to Honey Bees (Apis Mellifera L.) Substance Technical. Project Number: AE/0317309/00/1C98/0, CW02/048-Bayer Cropscience Gmbh
Malathion	057701	49051205	49270302	-	-	-			46808330	Palmer, S.; Beavers, J. (1994) XDE-570: An Acute Contact Toxicity Study with the Honey Bee. Project Number: DECO/ES/2819, 103/407. Unpublished study prepared by Wildlife International, Ltd. 20 p
Mandestrobin	036603	-	-	50710102	-	50710101			46808426	Harrison, E.; Hillaby, J. (1991) WL148271: KNF-S-474m: Acute Topical and Oral Toxicity to the Honey Bee, Apis mellifera L.. Project Number: 200300450, SBGR/90/230. Unpublished study prepared by Sittingbourne Research Center. 26 p
Mandipropamid	036602	46800116	46800116	-	-	-			46817003	Barfknecht, R. (2003) Acute Oral Toxicity for Northern Bobwhite Quail (Colinus virginianus): NNI-0001. Project Number: E/204/2295/4, BAR/LD/044. Unpublished study prepared by Bayer CropScienceAG, Institute for Environmental Biology
MCPA	030501	45897007	45897007	-	49961105	50505401			46817009	Barth, M. (2002) Acute Toxicity of NNI-0001 a.i. to the Honeybee Apis Mellifera L. under Laboratory Conditions: Final Report. Project Number: 02/10/48/035. Unpublished study prepared by Biochem Agrar, Lab fuer Biologische und Chemische Analytik
Mecoprop0P	129046	-	-	-	50085501	50505301			46908508	Schmitzer, S. (2004) Effects of XDE-742 / BAS770H (Acute Contact and Oral) on Honey Bees (Apis mellifera L.) in the Laboratory: Final Report. Project Number: 18361035.Institut fuer Biologische Analytik und Consulting Ibacon. 32 p.
Mecoprop0P020ethylhexyl ester	031564	46591809	46591809	-	-	-			47090326	McIntosh, S.; Wilkinson, W. (1982) PP450 (Flutriafol Technical and End-Use Formulation): Acute Oral and Contact Toxicity to Honey Bees. Project Number: RJ0277B, CHA/DOC/NO/408/FLU. Unpublished study prepared by Imperial Chemical Industries. 22 p.
Mefentrifluconazole	122000	-	49762381	49762417	49762419	49762548			47125501	Schur, A. (1999) Assessment of Side Effects of Fenpropimorph to the Honey Bee, Apis mellifera L. in the Laboratory. Project Number: 99343/01/BLEU. Unpublished study prepared by Arbeitsgemeinschaft GAB Biotechnologie. 23 p
Mesosulfuron0methyl	122009	45386319	45386318	-	-	-			47216001	Wilkins, P. (2003) Acute Contact and Oral Toxicity of Sodium Chlorate to Honey Bees (Apis mellifera L.). Project Number: K3AK1001. Unpublished study prepared by Central Science Laboratory. 40 p
Mesotrione	122990	44373528	44373528	-	-	50096304			47267508	Strnad, S.; Mulligan, E. (2002) Acute Toxicity of AC 375839 Technical to the Honey Bee, Apis mellifera. Project Number: ETX/99/150, 2002/7004414. Unpublished study prepared by BASF Corp. Agro Research. 41 p.
Metaflumizone	281250	46264516	46264516	-	-	-			47300201	Sindermann, A.; Porch, J.; Krueger, H. (2007) Furfural: Acute Contact Toxicity Study with the Honey Bee: Final Report. Project Number: 566/102. Unpublished study prepared by Wildlife International, Ltd. 30 p
Metaldehyde	053001	-	50603503	-	-	-			47305209	Cole, J. (1992) TH-913 Technical: Acute Oral and Contact Toxicity to Honey Bees Second Study at Higher Levels. Project Number: TDA/162/921330, 200700156. Unpublished study prepared by Huntingdon Life Sciences Ltd. 15 p.
Metconazole	125619	-	46808426	50200403	50200404	50154601			47333411	Winkler, J. (2000) Toxicity to the HoneyBee Apis mellifera L. (laboratory):(Fenoxaprop-P-ethyl). Project Number: 99/1048/100, 46360/00/1D96/0001. Unpublished study prepared by: Biochem Agrar
Methiozolin	090088	49007122	50446906	50446916	50446910	50446914			47418003	Schmitzer, S.; Stork, N. (1999) Laboratory Testing on the Acute Contact and Oral Toxicity of Fosetyl-Al to Honey Bees (Apis mellifera L.) (Hymenoptera, Apidae): Final Report. Project Number: 6300036, 604366, R014232 IBACON study
Methomyl	090301	36935	-	49830501	49876101	-			47433204	Hoxter, K.; Jaber, M. (1990) The Acute Oral Toxicity of EL-436 (Compound 193136) to the Honey Bee. Project Number: 151/113, 100189, WIL/151/109A. Unpublished study prepared by Wildlife International, Ltd. 33 p
Methoxyfenozide	121027	44144429	-	-	49672801	-			47433205	Hoxter, K.; Jaber, M. (1988) The Acute Contact Toxicity of EL-436 (Compound 193136) to the Honey Bee. Project Number: 151/109A, 10058, 1323. Unpublished study prepared by Wildlife International, Ltd. 29 p.
Metolachlor	108801	44718401	44718401	-	-	-			47443245	Barth, M. (2006) Acute Toxicity of AE 1170437 A.I. Tech. to the Honeybee Apis mellifera L. Under Laboratory Conditions: Final Report. Project Number: M/280047/02/2, 06/10/48/064. Unpublished study prepared by Biochem Agrar
Metrafenone	000325	47267508	47267508	-	-	-			47473492	Halsall, N. (2007) SYN524464 - Acute Contact and Oral Toxicity to the Honeybee (Apis mellifera): Final Report. Project Number: T016871/04, T016871/04/REG, T016871/04/OCR. Unpublished study prepared by Syngenta Jealotts Hill International Research Centre
Metsulfuron0methyl	122010	00122010	-	-	-	50541301			47620707	Halsall, N. (1999) NF-149 Acute Toxicity to Honey Bees (Apis mellifera). Project Number: NOD/052. Unpublished study prepared by Huntingdon Life Sciences, Ltd. 26
Momfluorothrin	016331	49019985	49019985	-	-	-			47700183	Schmitzer, S. (2006) Effects of BAS 650 F (Acute Contact and Oral) on Honey Bees (Apis mellifera L.) in the Laboratory. Project Number: 2006/1012047/US/OCR, 64/62/76//EU/250618, 30641035. Institut fuer Biologische Analytik und Consulting .
Myclobutanil	128857	50088001	50088001	-	-	50347604			47832103	Bergfield, A. (2007) XR-208: Acute Oral Toxicity Test with the Honeybee, Apis mellifera. Project Number: 070172, 62652, 62652/OCR. Unpublished study prepared by ABC Laboratories, Inc. 34 p.
Nitrapyrin	069203	49313904	49313904	-	-	-			47842096	Warmers, C. (2007) NOA449280 - Acute Oral and Contact Toxicity to the Honeybee Apis mellifera L. in the Laboratory: Final Report. Project Number: T013158/05/OCR, 20071298/01/BLEU. Unpublished study prepared by Eurofins - GAB GmbH. 26 p.
Novaluron	124002	45638220	45638220	-	-	50690601			48120090	Kling, A. (2005) DPX-HGW86 Technical: Acute Oral and Contact Toxicity to the Honeybee, Apis mellifera L. Project Number: DuPont/17000, 20051145/01/BLEU, 15854. Unpublished study prepared by GAB Biotechnologie Gmbh. 37 p
Orthosulfamuron	108209	-	46219046	50850808	50850807	50850809			48250432	Schmitzer, S. (2005) Effects of Tolfenpyrad Technical (Acute Contact and Oral) on Honey Bees (Apis mellifera L.) in the Laboratory: Final Report. Project Number: 25741035, N/10002. Institut fuer Biologische Analytik und Consulting IBACON. 40 p.
Oxadiazon	109001	42468301	-	-	-	50580801			48323208	Jonathan, C. (1985) The Acute Contact and Oral Toxicity to Honey Bees of XRD 473. Project Number: DWC/452B/85925. Unpublished study prepared by Huntingdon Research Center. 9 p.
Oxamyl	103801	48967302	48967302	49520701	49520702	-			48399935	Hoberg, J. (2006) S-2188 Technical Grade - Acute Oral Toxicity Test with the Honey Bee (Apis mellifera). Project Number: 200700501, 13048/6510, QNW/0016. Unpublished study prepared by Springborn Smithers Laboratories. 39 p
Oxathiapiprolin	128111	49011351	49011351	-	-	-			48400015	Hoberg, J. (2006) S-2188 Technical Grade - Acute Contact Toxicity Test with the Honey Bee (Apis mellifera). Project Number: 200700500, 13048/6511, QNW/0015. Unpublished study prepared by Springborn Smithers Laboratories. 40 p
Oxyfluorfen	111601	42368101	49893901	50260401	-	50465801			48470202	Bocksch, S. (2003) Assessment of Side Effects of BAS 516 04 F to the Honey Bee, Apis mellifera L. in the Laboratory. Project Number: 2003/1012075, 20091103/01/BLEU. Unpublished study prepared by Arbeitsgemeinschaft GAB Biotechnologie
Paraquat dichloride	128834	-	43942603	-	-	-			48535627	Gray, A. (1998) LGC-30473: Acute Toxicity to Honey Bees (Apis mellifera). Project Number: 200900548/OCR, LKF/003/984197. Unpublished study prepared by Huntingdon Life Sciences, Ltd. 26 p
Pendimethalin	108501	49207707	49207707	-	-	-			48548503	Schmitzer, S. (1999) Laboratory Testing for Toxicity (Acute Contact and Oral LD50) of Thiodicarb on Honey Bees (Apis mellifera L.) (Hymenoptera, Apidae): Final Report. Project Number: 6192036, M/175820/01/1, IBACON
Penoxsulam	119031	45831124	45831125	50634801	50716201	50634802			48557890	Schmitzer, S. (2011) Effects of XDE-729 Methyl (Acute Contact and Oral) on Honey Bees (Apis mellifera L.) in the Laboratory: Final Report. Project Number: 101128, 101129, 49528035. Institut fuer Biologische Analytik und Consulting IBACON. 52p.
Permethrin	109701	42674501	42674501	-	-	-			48574879	Zenker, K. (2009) Acute Toxicity of MCW-2 Tech to the Honeybee Apis mellifera L. Under Laboratory Conditions: Final Report. Project Number: R/23398, 09/10/48/011/B/OCR. Unpublished study prepared by Biochem Agrar,
Phenmedipham	098701	-	49682511	-	-	50484601			48604527	Kling, A. (2008) SYN545192 - Acute Oral and Contact Toxicity to the Honeybee Apis mellifera L. in the Laboratory: Final Report. Project Number: T000875/08/OCR, S08/02807, S08/02807/L1/BLEU. Unpublished study prepared by Eurofins
Picarbutrazox	044200	-	50218645	50218648	50218646	50218647			48755602	Stempniewicz, A. (2012) XDE-208: Acute Toxicity Effects to Honeybee larvae (Apis mellifera L.) Under Laboratory Conditions (in vitro). Project Number: 120536/A/OCR, 20110127. Unpublished study prepared by Innovative Environmental Services (IES), Ltd. 74p
Pinoxaden	147500	46203113	50180901	50449901	50683501	50449902			48755603	Stempniewicz, A. (2012) XDE-208: Chronic Toxicity Effects to Honeybee larvae (Apis mellifera L.) Under Laboratory Conditions (in vitro). Project Number: 120536/B/OCR, 20110132. Unpublished study prepared by Innovative Environmental Services (IES), Ltd. 78p.
Pirimicarb	106101	44883916	44883916	-	-	-			48843722	Sekine, T.; Schmitzer, S. (2012) Effects of BYI 02960 (Acute Contact and Oral) on Honey Bees (Apis mellifera L.) in the Laboratory: Final Report. Project Number: 41121035, M/308904/02/2.Institut fuer Biologische Analytik und Consulting IBACON. 35p.
Prohexadione calcium	112600	44457781	44457781	-	-	-			48843724	Schmitzer, S. (2011) Effects of BYI 02960 - hydroxy (Acute Contact and Oral) on Honey Bees (Apis mellifera L.) in the Laboratory: Final Report. Project Number: EBRVP108, 63901035, M/409606/01/3. Institut fuer Biologische Analytik und Consulting
Propachlor	019101	43147705	43147705	-	-	-			48876603	Thompson, H. (1998) Glyphosate acid - Acute Contact and Oral Toxicity to Honey Bees (Apis mellifera): Final Report. Project Number: FN9700, TK0124270. Unpublished study prepared by Central Science Laboratory. 45p
Propanil	028201	50499402	50499401	50499501	50499601	50736601			48967302	Schur, A. (1999) Acute Oral and Contact Toxicity to the Honey Bee, Apis mellifera L.: Oxamyl Technical: Final Report. Project Number: 99300/01/BLEU, DUPONT/2740. Unpublished study prepared by Arbeitsgemeinschaft GAB Biotechnologie
Propargite	097601	43185001	49454501	50356005	50356004	50356006			48986171	Engelhard, E. (1998) SB-500 Technical Material: Acute Oral and Contact Toxicity to the Honeybee, Apis mellifera L. Project Number: 1058/000/265/OCR, 98/001/1058. Unpublished study prepared by Springborn Smithers Laboratories (Europe). 47p.
Propiconazole	122101	43420702	-	-	-	50552201			48996305	Kennedy, P.; Hargreaves, N. (2003) MK360 (Thibendazole) - Acute Contact and Oral Toxicity of Technical Material to the Honeybee (Apis mellifera) (Including Minor Report Amendment): Final Report. Project Number: TK0119342/OCR. Jealotts Hill Research Centre
Propoxycarbazone0sodium	122019	45012838	45012818	-	-	-			49007122	Yeom, D. (2012) Acute Contact Toxicity Test of MRC-01 to Honeybees (Apis mellifera): Final Report. Project Number: EG08047. Unpublished study prepared by Korea Testing and Research Institute. 23p.
Prosulfuron	129031	42685212	-	50767003	50767001	50767002			49011351	Jeyalakshmi, T. (2011) DPX-QGU42 Technical: Acute Oral and Contact Toxicity to the Honey Bee, Apis mellifera L. Project Number: DuPont/32476, 11151. Unpublished study prepared by International Institute of Biotechnology and Toxicology. 41p.
Prothioconazole	113961	46246048	46246048	-	50633902	50633903			49019985	Verge, E. (2010) S-1563 - Acute Oral and Contact Toxicity to the Honeybee, Apis mellifera L. in the Laboratory: Final Report. Project Number: RWW/0006, S10/00775, S10/00775/L1/BLEU. Unpublished study prepared by Eurofins - GAB GmbH. 45p.
Pydiflumetofen	090110	49558039	49558039	-	-	49558082			49051205	Szentes, C. (2003) Acute Oral and Contact Toxicity of Fyfanon 440 g/l EW on Honeybees (Apis mellifera): Final Report. Project Number: 2916/03, 459/FYF. Unpublished study prepared by Ecotoxicological Laboratory. 28p
Pymetrozine	101103	44024961	44024961	-	-	-			49066909	Vinall, S. (2012) MON 102100: Laboratory Bioassay to Determine the Acute Contact Toxicity of MON 102100 to the Honeybee, Apis mellifera. Project Number: MT/2012/0230/ MON/12/2. Unpublished study prepared by Mambo-Tox, Ltd. 28p.
Pyraclostrobin	099100	45118711	49381101	50412403	-	50412402			49083719	Kodoma, H. (2007) Evaluation of Beneficial Insects to Pyrifluquinazon Technical In the Laboratory. Project Number: N/29003. Unpublished study prepared by Nihon Nohyaku Co., Ltd. 18p
Pyraflufen0ethyl	030090	45282732	45282732	50414204	50414203	50414205			49151504	Cole, J. (1991) The Acute Contact and Oral Toxicity to Honey Bees of M&B 46030 (Including Amendment No. 1). Project Number: R010458, RNP/391/911047. Unpublished study prepared by Huntingdon Research Center, Ltd. 14p
Pyrasulfotole	000692	46801735	46801734	-	-	-			49200903	Brown, R.; Collins, I. (1988) Tefluthrin Acute Contact and Oral Toxicity to Honey Bees (Apis mellifera): Final Report. Project Number: RJ0630B TK0192482. Unpublished study prepared by Jealotts Hill Res. Station. 32p.
Pyridaben	129105	49564601	49564601	-	-	-			49207707	Strnad, S.; Mulligan, E. (1999) Acute Toxicity of Pendimethalin (AC 92553) Technical to the Honey Bee, Apis mellifera. Project Number: ETX/99/227, PN/541/011. Unpublished study prepared by American Cyanamid Co. 40p
Pyridate	128834	-	-	50234807	-	50234808			49226803	Davies, L.; Carlile, W.; Bratby, P. (1985) Report on a Laboratory Investigation into the Toxicity of Abamectin to Honey Bees (Apis mellifera): Final Report. Project Number: TK0204679. Unpublished study prepared by Trent Polytechnic
Pyrifluquinazon	555555	49083719	-	50735802	-	50735801			49256161	Taylor, K. (2008) IKF-309 Technical Acute Toxicity to Honey Bees. Project Number: ISK0309. Unpublished study prepared by Huntingdon Life Sciences, Ltd. 46p.
Pyrimethanil	288201	45657023	45657023	-	-	-			49263401	Barth, M. (2013) Trinexapac-ethyl: Acute Toxicity of CGA163935 Tech. to the Honeybee Apis mellifera L. Under Laboratory Conditions: Final Report. Project Number: 00/10/48/044, 2001608, TK0220783. Unpublished study prepared by Biochem Agrar
Pyrimisulfan	079400	49683183	49683184	49683186	49683185	49683187			49270302	Sindermann, A.; Porch, J. (2013) Fyfanon Technical: An Acute Oral Toxicity Study with the Honey Bee: Final Report. Project Number: 232P/114, 232/062513/BEEDIET/SUB232. Unpublished study prepared by Wildlife International, Ltd. 41p
Pyriofenone	028828	49256161	49256161	49572801	-	50111501			49281401	Schmitzer, S. (2013) Effects of Deltamethrin Tech. (Acute Contact and Oral) on Honey Bees (Apis mellifera L.) in the Laboratory: Final Report. Project Number: M/444971/01/2, 73581035. Unpublished study prepared by Institut fur Biologische Analytik
Pyriproxyfen	129032	-	49848101	49848102	-	49808101			49304243	Vinall, S. (2012) Laboratory Bioassay to Determine the Acute Oral Toxicity of MON 102100 to the Honeybee Apis mellifera. Project Number: MON/12/1, MT/2012/0432, BEE/TOX/ORAL/2012. Unpublished study prepared by Mambo-Tox Limited. 28p.
Pyroxsulam	108702	46908508	46908508	-	-	-			49311801	Kleebaum, K. (2014) Acute Toxicity of Cymoxanil (DPX-T3217) Technical to Honeybee Larvae Apis mellifera L. Under Laboratory Conditions (In vitro): Final Report. Project Number: 13/10/48/033/B, DUPONT/37905, 13/10/35/2057. Biochem Agrar
Quinoxyfen	055459	45360617	-	-	-	50203301			49313904	Deslandes, L. (2013) Nitapyrin: An Acute Oral and Contact Toxicity Study to Determine the Effects of Nitapyrin Technical on the Honey Bees Apis mellifera L. (Hymenoptera: Apidae): Final Report. Project Number: 14SRFR13C1.SynTech Research France
Rimsulfuron	129009	-	-	-	49576301	-			49318925	Sekine, T. (2012) Effects of IKI-3106 TGAI (Acute Contact and Oral) on Honey Bees (Apis mellifera L.) in the Laboratory: Final Report. Project Number: 66233035. Unpublished study prepared by Institut fuer Biologische Analytik und Consulting IBACON. 58p.
Sedaxane	129223	47473492	47473492	-	-	-			49339705	Franke, M. (2014) Acute Toxicity of Reg. No. 5033606 (Metabolite of BAS 350 I, Fipronil, MB46513) to the Honeybee Apis mellifera L. under Laboratory Conditions. Project Number: 14/10/48/009/B, 703030, 2014/1000421. Biochem Agrar
Sethoxydim	121001	41510607	50420004	50420006	-	50420005			49346603	Kling, A. (2013) Thiamethoxam - Assessment of Subchronic Effects to the Honey Bee, Apis mellifera L., in a 10-Day Laboratory Feeding Test: Final Report Amendment 1. Project Number: S12/02839, TK0120915. Unpublished study prepared by Eurofins - GAB
S0Metolachlor	108800	44718402	44718402	-	-	50194201			49366004	Kling, A. (2014) Indoxacarb (DPX-KN128) Technical: Acute Oral and Contact Toxicity to the Honeybee, Apis mellifera L. Under Laboratory Conditions: Final Report. Project Number: S13/01455, S13/01455/L1, DUPONT/36500. Unpublished study Eurofins-GAB
Sodium 10naphthaleneacetate	056007	49942101	49942102	-	-	50716302			49381101	Sekine, T. (2013) Effects of BAS 500 F (Acute Contact and Oral) on Honye Bees (Apis mellifera L.) in the Laboratory. Project Number: 423846, 80831035, 2013/1003210. Unpublished study prepared by Institut fuer Biologische Analytik und Consulting Ibacon
Sodium chlorate	073301	47216001	47216001	-	-	50825203			49454501	Kelly, C.; Alla, J. (2002) Propargite: A Laboratory Evaluation of the Acute Toxicity of Propargite to the Honey Bee (Apis mellifera): 48 h - Contact and Oral LD50. Project Number: 20599, 800073. prepared by Inveresk Research International. 26p.
Spirodiclofen	124871	45697017	45697017	-	-	-			49489922	Patnaude, M. (2014) Ethaboxam T.G. - Acute Toxicity of Honey Bee Larvae, Apis mellifera L., during an In Vitro Exposure. Project Number: 201400134, 12709/6379. Unpublished study prepared by Smithers Viscient Laboratories. 49p
Spiromesifen	024875	45819718	45819718	-	50260202	50260201			49490487	Sharples, A.; Scholey, A. (2008) OK-5203 Technical: Acute Contact and Oral Toxicity to Honeybees. Project Number: OTSB/0126/FR, 2554/013. Unpublished study prepared by Covance Laboratories Limited. 63p.
Spiroxamine	120759	45090316	45090316	-	-	-			49520701	Schmitt, H. (2014) Oxamyl (DPX-D1410) Technical (98%W/W): Assessment of Effects to the Honeybee, Apis mellifera L., in a 10 Days Chronic Feeding Test Under Laboratory Conditions. Project Number: S14/00409
Sulfosulfuron	085601	44295788	44295789	-	-	-			49520702	Klank, C. (2014) Oxamyl (DPX-D1410) Technical (98%W/W): Honey Bee (Apis mellifera L.) Larval Toxicity Test (Single Feeding Exposure). Project Number: S14/00410, S14/00410/L1, DUPONT/39678 Eurofins BAB
Sulfoxaflor	005210	-	47832103	50026401	48755602	48755603			49526514	Patnaude, M. (2014) Iprodione Technical: 21-Day Survival of Honey Bee Larvae, Apis mellifera L., during an In Vitro Exposure. Project Number: 282/6237, 2103ETX/IPD1095. Unpublished study prepared by Smithers Viscient Laboratories. 69p.
Tebuconazole	128997	-	-	-	-	50533003			49540802	Patnaude, M. (2014) Diflubenzuron - 21-Day Survival of Honey Bee Larvae, Apis mellifera L., During an In Vitro Exposure. Project Number: 41/6233, 2013/131.
Tefluthrin	128912	49200903	49200903	-	-	-			49556401	Patnaude, M. (2014) 1-Naphthol: Acute Oral Toxicity Test with the Honey Bee (Apis mellifera) Following OECD Guideline 213. Project Number: US0457, M/507909/01/1. Unpublished study prepared by Bayer CropScience LP. 34p.
Tetraconazole	120603	-	-	50301601	-	50486004			49556602	Verge, E. (2013) Dithiopyr Technical - Acute Oral and Contact Toxicity to the Honeybee Apis mellifera L. (Hymenoptera, Apidae) under Laboratory Conditions. Project Number: S13/00206, Eurofins Agroscience Services EcoChem
Tetraniliprole	090097	50170135	50170135	-	50170156	50170175			49558039	Kling, A. (2012) SYN545974 - Acute Oral and Contact Toxicity to the Honeybee Apis mellifera L. in the Laboratory: Final Report. Project Number: TK0058207, S11/03873. Unpublished study prepared by Eurofin Agrosciences Services EcoChem GmbH. 34p.
Thiabendazole	060101	48996305	48996305	50103001	50103002	50103003			49558082	Deslandes, L. (2015) SYN545974 - A Laboratory Study to Determine the Chronic Effects on the Brood of the Honey Bee Apis mellifera L. (Hymenoptera - Apidae): Final Report. Project Number: TK0258494, 037SRFR15C06. Unpublished study prepared by SynTech Research France SAS. 57p.
Thiacloprid	014019	45159306	45159306	-	-	-			49564601	Taylor, K. (2014) Pyridaben: Acute Toxicity to Honey Bees. Project Number: ONE0290, NC/129, HLS1071. Unpublished study prepared by Huntingdon Life Sciences, Ltd. 57p
Thiamethoxam	060109	44714927	44714927	49346603	-	49950118			49572801	Fauser-Misslin, A. (2014) IKF-309: Toxicity Effects to Honey Bee (Apis mellifera L.) Worker Adults after Chronic Oral Exposure under Laboratory Conditions. Project Number: 20140148. Unpublished study prepared by Innovative Environmental Services (IES)
Thidiazuron	120301	46203501	46203501	-	-	-			49576301	Klank, C. (2014) Rimsulfuron (DPX-E9636) Technical: Honey Bee (Apis mellifera L.) Larval Toxicity Test (Single Feeding Exposure): Final Report. Project Number: S14/00334/L1, DUPONT/39327. Eurofins Agroscience Services
Thiobencarb	108401	46059804	46059804	-	-	-			49587408	Royer, S. (2015) Acute Toxicity of BAS 350 I (Fipronil) to Honey Bee Larvae (Apis mellifera) under Laboratory Conditions (in vitro): Final Report. Project Number: 733615, 2014/1217319. Unpublished study prepared by BASF SE. 45p
Thiodicarb	114501	42528501	48548503	-	-	-			49617841	Sloman, T.; Porch, J. (2015) Transfluthrin: An Acute Contact Toxicity Study with the Honey Bee: Final Report. Project Number: M/539751/01/1, 149P/110, EBTBN011. Unpublished study prepared by Wildlife International, Ltd. 39p.
Thiophanate0methyl	102001	-	50438606	50084807	50438607	50438608			49617844	Sloman, T.; Porch, J. (2015) Transfluthrin: An Acute Oral Toxicity Study with the Honey Bee: Final Report. Project Number: M/539751/01/1, 149P/110, EBTBN011. Unpublished study prepared by Wildlife International, Ltd. 44p.
Tiafenacil	012311	-	-	50486875	50486876	50486878			49625412	Patnaude, M. (2015) Fenhexamid - Acute Oral Toxicity Test with the Honey Bee (Apis mellifera). Project Number: 14080/6112. Unpublished study prepared by Smithers Viscient Laboratories. 33p.
Tioxazafen	074752	49066909	49304243	-	-	-			49641004	Kimmel, S. (2017) Omite (Propargite) Technical: Toxicity to Honey Bee (Apis mellifera L.) Larvae after Repeated Exposure under In Vitro Laboratory Conditions: Final Report. Project Number: 20160018, 2016/010
Tolfenpyrad	090111	48250432	48250432	50142016	50142014	50142015			49672801	Kramer, V.; Meregalli, G.; Barber, I.; et al. (2015) DAS White Paper Outlining Further Information on a 6(a)2 Submitted to EPA Regarding Uncertainties and Issues With an OECD 237 Single Dose Honey Bee Larval Stusy on Methoxyfenozide. Project Number: JLH/07102015. Unpublished study prepared by Dow AgroSciences LLC. 34p.
Tolpyralate	573101	-	-	-	-	50155601			49677757	Schmitzer, S.; Haupt, S. (2013) XDE-848 Benzyl Ester: Acute Contact and Oral Effects on Honey Bees Apis mellifera L. in the Laboratory. Project Number: 130241, 130242, 82864035. Published study prepared by Institut fur Biologische Analytik und Consutling IBACON GmbH. 54p.
Topramezone	123009	45902325	-	-	-	50823501			49682511	Schmitzer, S. (2010) Effects of Phenmedipham Tech. (Acute Contact and Oral) on Honey Bees (Apis mellifera L.) in the Laboratory: Final Report. Project Number: 60481035, EBPHL017, M/389681/01/1. Institut fur Biologische Analytik und Consulting
Transfluthrin	129140	49617841	49617844	-	-	-			49683183	Patnaude, M. (2016) Pyrimisulfan Technical: Acute Contact Toxicity Test with the Honey Bee (Apis mellifera). Project Number: 13965/6124. Unpublished study prepared by Smithers Viscient Laboratories. 30p.
Triadimenol	127201	46736703	46736703	-	-	-			49683184	Patnaude, M. (2016) Pyrimisulfan Technical - Acute Oral Toxicity Test with the Honey Bee (Apis mellifera). Project Number: 13965/6125. Unpublished study prepared by Smithers Viscient Laboratories. 33p.
Triclopyr	116001	40356602	49992409	50673903	-	50673902			49683185	Patnaude, M. (2016) Pyrimisulfan Technical - Acute Survival of Honey Bee Larvae, Apis mellifera L., during an In Vitro Exposure. Project Number: 13965/6126. Unpublished study prepared by Smithers Viscient Laboratories. 77p.
Trifloxystrobin	129112	44496726	44496726	-	-	-			49683186	Patnaude, M. (2016) Pyrimisulfan - 10-Day Oral Toxicity Test with the Honey Bee (Apis mellifera). Project Number: 13965/6128. Unpublished study prepared by Smithers Viscient Laboratories. 96p.
Triforine	107901	42453101	42453101	-	-	-			49683187	Patnaude, M. (2016) Pyrimisulfan Technical - 22-Day Survival of Honey Bee Larvae, Apis mellifera L., during an In Vitro Exposure. Project Number: 13965/6127. Unpublished study prepared by Smithers Viscient Laboratories. 133p.
Trinexapac0ethyl	112602	41563928	49263401	-	-	-			49689106	Franke, M. (2013) Acute Toxicity of BAS 440 I (REG. NO. 5599022) To The Honeybee Apis mellifera L. Under Laboratory Conditions: Afidopyropen Technical Insecticide. Project Number: 13/10/48/085/B, 394407, 2013/1235046. Unpublished study prepared by BioChem Agrar. 40p.
Triticonazole	125620	44802122	-	50579902	-	50579903			49689221	Kleebaum, K. (2014) Chronic Toxicity of BAS 440 01 I (Reg.No. 5599022) to the Honeybee Apis mellifera L. under Laboratory Conditions. Project Number: 13/10/48/092/B, 704048, 2013/1235047. Unpublished study prepared by BioChem agrar GmbH. 52p.
Valifenalate	128200	-	49807335	-	-	49807347			49718601	Cole, J. (1986) The Acute Contact and Oral Toxicity to Honey Bees of Hymexazol. Project Number: 33B/851377/2. Unpublished study prepared by Huntingdon Research Centre, Ltd. 12p
Zoxamide	101702	44731919	-	-	50094501	50730401			49728601	Tornier, I. (1995) Results of the Screening Test on the Honey Bee Apis mellifera L.: FOE 5043. Unpublished study prepared by GAB Biotechnologie GmbH. 13p.
									49728602	Nengal, S. (1995) Assessment of Side Effects of FOE 5043 (Tech.) to the Honey bee, Apis mellifera L. in the Laboratory: Final Report. Project Number: 94137/01/BLUE. Unpublished study prepared by GAB Biotechnologie GmbH
									49728610	Kling, A. (2014) Flufenacet (Tech.): Assessment of Chronic Effects to the Honeybee, Apis mellifera L., in a 10 Days Continuous Laboratory Feeding Limit Test. Project Number: S13/00145, EBFON106. Study prepared by Eurofins Agroscience. 68p.
									49753601	Sloman, T.; MacGregor, J. ; Porch, J. (2015) Dinotefuran: An Acute Larval Toxicity Study With The Honey Bee (Apis mellifera): Final Report. Project Number: 236P/103D. Unpublished study prepared by Wildlife International Ltd. 63p
									49753701	Huang, M. (2015) Famoxadone (DPX-JE874) Technical: Assessment of Chronic Effects to The Honeybee, Apis mellifera L., in a 10 Days Continuous Laboratory Feeding Test. Project Number: DUPONT/40438, S14/01461/02. Unpublished study prepared by Eurofins-Agroscience Services, Inc. 162p.
									49762381	Franke, M. (2015) Acute toxicity of BAS 750 F to the honeybee Apis mellifera L. under laboratory conditions: Final Report. Project Number: 701102, 15/10/48/188/B, 2015/1128674. Unpublished study prepared by Biochem Agrar, Labor fuer Biologische und Chemische. 35p.
									49762417	Kleebaum, K. (2015) Chronic Toxicity of BAS F to the Honeybee Apis mellifera L. Under Laboratory Conditions. Project Number: 13/10/48/093/B, 440384, 2013/1235086. Unpublished study prepared by Biochem Agrar, Labor fuer Biologische und Chemische. 45p.
									49762419	Kleebaum, K. (2015) Acute Toxicity of BAS 750 F to Honeybee Larvae (Apis mellifera L.) Under Laboratory Conditions (in vitro). Project Number: 13/10/48/094/B, 433204, 2013/1235087. Unpublished study prepared by Biochem Agrar, Labor fuer Biologische und Chemische. 57p.
									49762548	Royer, S. (2017) Repeated Exposure of Honey Bee (Apis mellifera) Larvae to BAS 750 F Under Laboratory Conditions (in Vitro): Final Report. Project Number: 820583, 2017/1045562, 430741. Unpublished study prepared by BASF SE. 106p.
									49775901	Huang, M.H. (2015) Dinotefuran Technical: Assessment of Effects on the Adult Honey Bee, Apis mellifera L., in a 10 Day Chronic Feeding Test Under Laboratory Conditions: Final Report. Project Number: S15/05258/L1. Eurofins-Agroscience Services Inc
									49786401	Patnaude, M. (2015) Fenhexamid: 22-Day Survival of Honey Bee Larvae, Apis mellifera L., during an In Vitro Exposure. Project Number: 14080/6113. Unpublished study prepared by Smithers Viscient Laboratories. 102p
									49789301	Ruhland, S. (2014) Abamectin - Chronic Toxicity to the Honeybee Larvae Apis mellifera L. in a 10 Day Continuous Laboratory Feeding Study: Final Report. Project Number: 14/10/48/136/B, TK0177525. BioChem agrar
									49789302	Kleebaum, K. (2014) Abamectin - Chronic Toxicity to the Honeybee Larvae Apis mellifera L. Under Laboratory Conditions (in vitro): Final Report. Project Number: 14/10/48/137/B, TK0177531, 14/10/35/4030. Unpublished study prepared by BioChem agrar
									49807335	Schmitzer, S. (2002) Effects of IR 5885 (Acute Contact and Oral) on Honey Bees (Apis mellifera L.) in the Laboratory: Final Report. Project Number: 13494035. Unpublished study prepared by Institut fuer Biologische Analytik und Consulting IBACON. 27p.
									49807347	Eckert, J. (2016) Valifenalate Technical - Honey Bee (Apis mellifera L.) Larval Toxicity Test (Repeated Exposure). Project Number: S16/00273, 2015ETX/VAL2304. Unpublished study prepared by Eurofins Agroscience Services EcoChem GmbH. 98p.
									49808101	Patnaude, M. (2015) Pyriproxyfen T.G.: 22-Day Survival of Honey Bee Larvae, Apis mellifera L., During an In-Vitro Exposure. Project Number: 12709/6424. Unpublished study prepared by Smithers Viscient Laboratories. 162p
									49830501	Verge, E. (2016) Methomyl (DPX-1179) Technical: Assessment of Effects to the Honey Bee, Apis Mellifera L., in A 10 Days Chronic Feeding Test Under Laboratory Conditions: Final Report. Project Number: S15/04138. Eurofins Agroscience Services EcoChem
									49848101	Verge, E. (2015) Pyriproxyfen TG - Acute Oral and Contact Toxicity to the Bumble Bee, Bombus terrestris L. under Laboratory Conditions. Project Number: S15/02856. Unpublished study prepared by Eurofins Agroscience Services. 69p
									49848102	Roig, J. (2014) Pyriproxyfen TG - Assessment of Chronic Effects to the Honeybee (Apis mellifera L.) in a 10 Days Continuous Laboratory Feeding Test. Project Number: EU006AMC, 201600017. Unpublished study prepared by Mitox Consultants. 54p.
									49859324	Munz, J.; Ehmke, A. (2015) Honey Bee (Apis mellifera L.) - Larval Toxicity Test on Fluopyram, Technical, Single Exposure: Final Report. Project Number: M/514022/01/2, 88581032, EBGMN087. Unpublished study prepared by Institut fur Biologische Analytik. 47p.
									49860001	Patnaude, M. (2016) Dinotefuran Technical Grade: 22-Day Survival of Honey Bee Larvae, Apis mellifera L., During an In Vitro Exposure: Final Report. Project Number: 10934/6161. Unpublished study prepared by Smithers Viscient. 66p.
									49863802	Thompson, H. (1990) Flumetralin: Acute Contact and Oral Toxicity of CGA41065 to Honeybees: Final Report. Project Number: C90/0277, TK0291932. Unpublished study prepared by ADAS Central Science Laboratory. 18p
									49876101	Eckert, J. (2016) Methomyl (DPX-X1179) Technical: Honey Bee (Apis Mellifera L.) Larval Toxicity Test (Single Exposure): Final Report. Project Number: S15/03135, S15/03135/L2, S15/03135/L3.Eurofins Agroscience Services EcoChem GmbH. 62p.
									49877142	Deslandes, L. (2014) F9650 Technical (>-95% w/w): A Laboratory Study to Determine the Acute Effects on the Brood of the Honey Bee Apis mellifera L. (Hymenoptera: Apidae): Final Report. Project Number: 2014ETX/BAN1243, 206SRFR14C17, SRFR14/001/206FC17. Unpublished study prepared by SynTech Research France S.A.S., Defitraces. 79p.
									49877143	Kling, A. (2015) Assessment of Effects on the Adult Honey Bee, Apis mellifera L., in a 10 Days Chronic Feeding Test under Laboratory Conditions: Final Report. Project Number: 2015ETX/BAN1897, S15/02276. Unpublished study prepared by Eurofins Agroscience Services EcoChem GmbH. 105p.
									49877168	Schmitzer, S. (2005) Effects of BYF 00587 (Acute Contact and Oral) on Honey Bees (Apis mellifera L.) in the Laboratory: Final Report. Project Number: M/259639/01/1, 24481035. Unpublished study prepared by Institut fur Biologische Analytik und Consulting IBACON GmbH. 29p.
									49893901	Schmitzer, S. (2011) Effects of Oxyfluorfen TGAI (Acute Contact and Oral) on Honey Bees (Apis mellifera L.) in the Laboratory: Final Report. Project Number: 67441035. Unpublished study prepared by Institut fur Biologische Analytik und Consulting IBACON GmbH. 50p.
									49942101	Sindermann, A.; Porch, J.; Krueger, H. (2004) NAA-NA: An Acute Contact Toxicity Study with the Honey Bee: Final Report. Project Number: 283/115A. Unpublished study prepared by Wildlife International Ltd. 22p.
									49942102	Sindermann, A.; Porch, J.; Krueger, H. (2004) NAA-NA: An Acute Oral Toxicity Study with the Honey Bee: Final Report. Project Number: 283/117, 283/116A. Unpublished study prepared by Wildlife International Ltd. 23p.
									49950110	Suchail, S., Gues, D. and Belzunces, L.P. (1999) Acute and Chronic Toxicity of Imidacloprid and its metabolites in Apis mellifera. Proceedings of the 7th Bee protection symposium, Hazards of pesticides to bees. 7-9 September 1999. Avignon, France. IOBC Bull. 23 p.7 (2000). Pelissier, C. and L.P. Belzunces eds.
									49950118	Eckert, J. (2014) Thiamethoxam: Chronic Larval Toxicity Test on the Honey bee (Apis mellifera L.) in the Laboratory: Final Report Amendment 1. Project Number: S13/03107, TK0182808. Unpublished study preapred by Eurofins AgroScience Services EcoChem GmbH. 27p.
									49952202	Kleebaum, K. (2015) Acute Toxicity of Dichlorprop-P TGAI to Honeybee Larvae (Apis mellifera L.) Under Laboratory Conditions (In Vitro): Final Report. Project Number: 15/10/48/061/B, 15/10/35/4018. Unpublished study prepared by BioChem Agrar. 62p
									49961105	Kleebaum, K. (2016) Acute Toxicity of MCPA TGAI to Honeybee Larvae (Apis mellifera L.) Under Laboratory Conditions (in Vitro): Final Report. Project Number: 15/10/48/161/B. Unpublished study prepared by BioChem agrar. 85p.
									49970603	Vinall, S. (1998) Famoxadone Technical: Acute Oral and Contact Toxicity to the Honeybee, Apis mellifera L.: Final Report. Project Number: DP/98/21, AMR/5165/98, AMR/4609/97. Unpublished study prepared by University of Southampton. 24p.
									49980901	Fauser, A. (2016) Diflubenzuron Technical: Acute Oral and Contact Toxicity to Honeybee (Apis mellifera L.) Under Laboratory Conditions: Final Report. Project Number: 2015/082, 20150085
									49992409	Hahne, R. (2001) Triclopyr Acid: Acute Oral Toxicity Test with the Honeybee (Apis mellifera). Project Number: 46610, 011100. Unpublished study prepared by ABC Laboratories, Inc. 20p
									50007401	Nakamura, K. (2016) IKI-3106 Technical Grade: Honey Bee (Apis mellifera) Larval Toxicity Test. Project Number: 16/032. Unpublished study prepared by Research Institute for Animal Science in Biochemistry and Toxicology. 32p.
									50012302	Franke, M. (2016) Acute Toxicity of BAS 685 H to the Honeybee Apis mellifera L. Under Laboratory Conditions: Final Report. Project Number: 773451, 2016/1000425, 15/10/4/192/B. Unpublished study prepared by Biochem Agrar
									50015702	Harkin, S. (2014) Acetamiprid: Chronic Toxicity Test for Adult Honey Bees (Apis mellifera L.). Project Number: A2HU1001. Unpublished study prepared by Food and Environmental Research Agency (Fera). 51p.
									50015703	Harkin, S. (2015) Acetamiprid: In Vitro Chronic Toxicity to Larval Stage Honeybees (Apis mellifera L.). Project Number: A2HU1002, 37478, 39600. Unpublished study prepared by Food and Environmental Research Agency (Fera). 68p.
									50026401	Leonard, J. and S. Moore. 2016. Sulfoxaflor: A Laboratory Study to Determine the Chronic Oral Toxicity to the Adule Worker Honey Bee Apis mellifera L. (Hymenoptera: Apidae)
									50029701	Cole, J. (1983) The Acute Contract and Oral Toxicity to Honey Bees of Technical DOWCO 433 - MH Ester. Project Number: 387/837/17/2. Unpublished study prepared by Huntingdon Research Center, Ltd. 10p
									50084807	Tanzler, V.; Munz, J. (2015) Chronic Oral Toxicity Test of Thiophanate-Methyl on the Honey Bee (Apis mellifera L.) in the Laboratory. Project Number: 92831136. Unpublished study prepared by Institut fur Biologische Analytik und Consulting IBACON GmbH
									50085501	Kleebaum, K. (2014) Acute Toxicity of Mecoprop-P Technical Acid to Honeybee Larvae (Apis mellifera L.) Under Laboratory Conditions (In Vitro): Final Report. Project Number: 14/10/48/023/B, 14/10/35/4005, 12/0724 by Biochem Agrar Labor fuer Biologische
									50088001	Aucejo, S. (2013) Acute Contact and Oral Effects of the Test Item Myclobutanil Technical on Honey Bees (Apis mellifera L.) in the Laboratory: Final Report. Project Number: 14SRES13C1, FAPC13/000133. Unpublished study prepared by SynTech Research
									50094501	Huang, M. (2016) Zoxamide: Honeybee (Apis mellifera L.) Larval Toxicity Test (Single Exposure): Final Report. Project Number: S16/00369, 42978. Unpublished study prepared by Eurofins-Agroscience Services Inc. 109p.
									50094805	Sloman, T.; Keller, K.; Porch, J. (2015) Captan: An Acute Oral Toxicity Study with the Honey Bee: Final Report. Project Number: 234P/111, R/35549, 234/121541/BEEDIET/SUB234. Unpublished study prepared by Wildlife International Ltd. 56p.
									50096304	Eckert, J. (2016) Final Report: Mesotrione - Honey Bee (Apis mellifera L.) Larval Toxicity Test (Repeated Exposure Through to Adult Emergence. Project Number: S16/00332, TK0256818. Unpublished study prepared by Eurofins Agroscience Services
									50103001	Leonard, J.; Moore, S. (2017) Thiabendazole - Chronic (10-Day) Feeding Study with the Honeybee, Apis mellifera: Final Report. Project Number: TK0281276, 069SRUS15C231. Unpublished study prepared by SynTech Research Laboratory Services, LLC. 91p.
									50103002	Leonard, J.; Moore, S. (2017) Thiabendazole - Acute (Single Dose) Larval Toxicity Study with the Honey bee, Apis mellifera: Final Report. Project Number: TK0211521, 069SRUS15C232. Unpublished study prepared by SynTech Research Laboratory Services, LLC
									50103003	Leonard, J.; Moore, S. (2017) Thiabendazole - Chronic (22-Day) Larval Toxicity Study with the Honey Bee, Apis mellifera, during Repeated Laboratory Exposure: Final Report. Project Number: TK0281275, 069SRUS15C230 by SynTech Research Laboratory
									50104901	Dinius, B. (2016) Ethalfluralin - Acute Oral Toxicity Test with the Honey Bee (Apis mellifera) Following OECD Guideline 213. Project Number: 12791/6275. Unpublished study prepared by Gowan Company. 36p.
									50105411	Weyman, G. (1997) An Acute Contact and Oral Toxicity Study with AC 299,263 on the Honey Bee (Apis mellifera). Project Number: 954/96/175, 628/85, ECO/96/175. Unpublished study prepared by Covance Laboratories, Ltd. 63p.
									50105412	Ruhland, S. (2016) Chronic Toxicity of BAS 720 H to the Honeybee Apis mellifera L. under Laboratory Conditions. Project Number: 422968, 14/10/48/045/B, 2016/1019377. Unpublished study prepared by Biochem Agrar, Labor fuer Biologische und Chemische. 47p.
									50105413	Kleebaum, K. (2013) Acute Toxicity of BAS 720 H (Reg.No. 4096483) to Honeybee Larvae (Apis mellifera L.) under Laboratory Conditions (in vitro). Project Number: 422969, 13/10/48/089/B, 2013/1355066. Unpublished study prepared by Biochem Agrar
									50109601	Hamon, N.; Lacy, J. (1988) Bromoxynil: Laboratory Determination of the Toxicity of Bromoxynil to the Adult Honeybee Apis Mellifera L. By Direct Contact and Ingestion According to UK Approved Protocols: Final Report. Project Number: M/160069/01/2, R/AG/416. Unpublished study prepared by Smithers Viscient Laboratories. 11p.
									50111201	Kleebaum, K. (2016) Repeated exposure of BAS 685 H (lma2ethapyr) to honey bee (Apis mef/itera) larvae under laboratory conditions (in vitro). Project Number: 772304, 161048116B, 2016/1091562. Unpublished study prepared by Biochem Agrar, Labor fuer Biologische und Chemische. 77p.
									50111202	Ruhland, S., (2016), Chronic Toxicity of BAS 685 H (Imazethapyr) to the Honey Bee Apis mellifera L. under Laboratory Conditions
									50111501	Patnaude, M. (2016) IKF-309 Technical: 22-Day Survival of Honey Bee Larvae (Apis mellifera L.) during an In Vitro Exposure. Project Number: 13510/6191. Unpublished study prepared by Smithers Viscient Laboratories. 104p.
									50142014	Patnaude, M. (2016) Tolfenpyrad - Acute Survival of Honey Bee Larvae, Apis mellifera L., during an In Vitro Exposure. Project Number: 14078/6108, 14078/6127, 14078/6118. Unpublished study prepared by Smithers Viscient Laboratories. 89p
									50142015	Patnaude, M. (2016) Tolfenpyrad TG - 22-Day Survival of Honey Bee Larvae, Apis mellifera L., During an In Vitro Exposure. Project Number: 14078/6109, 14078/6118, N/10039. Unpublished study prepared by Smithers Viscient Laboratories. 138p
									50142016	Patnaude, M. (2016) Tolfenpyrad - 10-Day Oral Toxicity Test with the Honey Bee (Apis mellifera). Project Number: 14078/6110, 14078/6127, 14078/6111. Unpublished study prepared by Smithers Viscient Laboratories. 84p.
									50143204	Patnaude, M. (2016) IKI-220: Acute Survival of Honey Bee Larvae, Apis mellifera L., During an In Vitro Exposure. Project Number: 13510/6163, 310260/01/151/02, 13510/6162. Unpublished study prepared by Smithers Viscient Laboratories. 81p
									50143205	Patnaude, M. (2016) IKI-220: 22-Day Survival of Honey Bee Larvae, Apis mellifera L., During an in Vitro Exposure. Project Number: 13510/6164, 13510/6162, 310260/01/151/02. Unpublished study prepared by Smithers Viscient Laboratories. 120p
									50144301	Leonard, J.; Moore, S. (2016) Fluazifop-P Acid - Chronic (10-Day) Feeding Study with the Honeybee Apis mellifera: Final Report. Project Number: TK0256625, 069SRUS16C003. Unpublished study prepared by SynTech Research Laboratory Services
									50144302	Leonard, J.; Moore, S. (2016) Fluazifop-P Acid - Acute (Single Dose) Larval Toxicity Study with the Honey bee Apis mellifera: Final Report. Project Number: TK0256626, 069SRUS16C001. Unpublished study prepared by SynTech Research Laboratory
									50144303	Leonard, J.; Moore, S. (2016) Fluazifop-P Acid - Chronic (22-Day) Larval Toxicity Study with the Honey Bee Apis mellifera during Repeated in Laboratory Exposure: Final Report. Project Number: TK0256627, 069SRUS16C002. SynTech Research Laboratory
									50154601	Kleebaum, K. (2017) Repeated Exposure of Metconazole TGAI to Honey Bee ( Larvae under Laboratory Conditions (in vitro). Project Number: 16/10/4/115/B, 16/10/35/4053. prepared by Biochem Agrar
									50155601	Patnaude, M. (2017) SL-573: 22-Day Survival of Honey Bee Larvae, Apis mellifera L., during an in Vitro Exposure. Project Number: 13510/6174. Unpublished study prepared by Smithers Viscient Laboratories. 131p.
									50167701	Patnaude, M. (2017) Acibenzolar-S-Methyl - Chronic (22-Day) Larval Toxicity Study with the Honey Bee, Apis mellifera L.: Final Report. Project Number: 1781/7084, TK0222780, 1781/7144. Unpublished study prepared by Smithers Viscient Laboratories. 118p.
									50170135	Schmitzer, S. (2012) Effects of BCS-CL73507 Tech. (Acute Contact and Oral) on Honey Bees (Apis mellifera L.) in the Laboratory: Final Report. Project Number: M/441758/01/1, 73701035. Unpublished study prepared by Institut fuer Biologische Analytik und Consulting IBACON. 36p.
									50170156	Rottenberger, A.; Przygoda, D.; Theis, M.; et al. (2014) BCS-CL73507 Tech.: Effects of a Single Exposure to Spiked Diet on Honey Bee Larvae (Apis mellifera carnica) in an in vitro Laboratory Testing Design. Project Number: M/491456/01/1, E/317/4551/6. Unpublished study prepared by Bayer CropScience. 67p.
									50170175	Przygoda, D. (2016) Tetraniliprole Tech. (BCS-CL73507): Effects of a Repeated Exposure to Spiked Diet on Honey Bee Larvae (Apis mellifera) in an In Vitro Laboratory Testing Design. Project Number: M/571449/01/1, E/318/04848/6. Unpublished study prepared by Bayer CropScience. 102p.
									50180901	Rathjen, K. (2017) Pinoxaden- Acute Oral Toxicity Test with the Honey Bee (Apis mellifera): Final Report. Project Number: 1781/7149, TK0293184, 1781/7148. Unpublished study prepared by Smithers Viscient Laboratories. 48p.
									50181201	Patnaude, M. (2016) Hexythiazox Technical - Acute Survival of Honey Bee Larvae, Apis mellifera L., during an in vitro Exposure. Project Number: 12791/6205, GWN/2016/9. Unpublished study prepared by Smithers Viscient Laboratories. 62p
									50181701	Patnaude, M. (2017) 2,4-D: 22-Day Survival of Honey Bee Larvae, Apis mellifera L., During an In Vitro Exposure. Project Number: 14103/6103. Unpublished study prepared by Smithers Viscient Laboratories. 122p.
									50182701	Oberrauch, S. (2017) Indoxacarb (DPX-KN128) Technical: Honey Bee (Apis Mellifera L.) Larval Toxicity Test (Repeated Exposure): Final Report. Project Number: S16/00275, DUPONT/36483, DUPONT/39691. Eurofins Agroscience Services EcoChem
									50192301	Ehmke, A. (2016) Bromoxynil-octanoate tech.: Honey bee (Apis mellifera L.) larval toxicity test - Single exposure: Final Report. Project Number: M/570697/01/3, 97981032 by Institut fuer Biologische Analytik und Consulting IBACON. 79p.
									50193901	Patnaude, M. (2017) Hexythiazox Technical- 10-Day Oral Toxicity Test with the Honey Bee (Apis mellifera). Project Number: 12791/6206, GWN/2016/10, 12791/6207. Unpublished study prepared by Smithers Viscient Laboratories. 93p
									50194201	Eckert, J. (2017) S-metolachlor - Honey Bee (Apis mellifera L.) Larval Toxicity Test (Repeated Exposure through the Adult Emergence): Final Report. Project Number: S16/02730, TK0256800 Eurofins Agroscience Services EcoChem
									50200001	Kling, A. (2014) Bromoxynil - Assessment of chronic effects to the honeybee, Apis mellifera L., in a 10 days continuous laboratory feeding test: Final Report. Project Number: M/483226/01/2, S13/04229, EBBRN015 by Eurofins Agroscience Services
									50200403	Keebaum, K. (2015) Chronic Toxicity of BAS 555 F to the Honeybee Apis mellifera L. under Laboratory Conditions (Including Amendment No. 1). Project Number: 427946, 13/10/48/007/B, 2015/7008145 prepared by Biochem Agrar,
									50200404	Kleebau, K. (2015) Acute Toxicity of BAS 555 F to Honeybee Larvae (Apis mellifera L.) under Laboratory conditions (in vitro). Project Number: 427947, 13/10/48/008/B, 2012/1193217. Unpublished study prepared by Biochem Agrar
									50203301	Eckert, J. (2017) Quinoxyfen: Honey Bee (Apis mellifera L.) Larval Toxicity Test (Repeated Exposure): Final Report. Project Number: S16/02892. Unpublished study prepared by Eurofins Agroscience Services EcoChem GmbH. 115p
									50206901	Patnaude, M. (2017) Bispyribac-sodium - 10-Day Oral Toxicity Test with the Honey Bee (Apis mellifera). Project Number: 201700190, 12709/6439. Unpublished study prepared by Smithers Viscient Laboratories. 149p.
									50206902	Patnaude, M. (2017) Bispyribac-sodium: 22-Day Survival of Honey Bee Larvae, Apis mellifera L., during an In Vitro Exposure. Project Number: 201700139, 12709/6437. Unpublished study prepared by Smithers Viscient Laboratories. 163p.
									50206903	Patnaude, M. (2017) Bispyribac-sodium: Acute Oral Toxicity Test with the Honey Bee (Apis mellifera). Project Number: 201700138, 12709/6438. Unpublished study prepared by Smithers Viscient Laboratories. 37p.
									50218645	Sindermann, A.; Porch, J.; Krueger, H. (2012) NF-171: An Acute Oral Toxicity Study with the Honey Bee: Final Report. Project Number: 437/123, RD/02435. Unpublished study prepared by Wildlife International, Ltd. 34p.
									50218646	Patnaude, M. (2017) NF-171 A Larvae Toxicity Study with the Honey Bee Larvae, Apis mellifera L. Using an in vitro Dose Design. Project Number: 12681/6147, RD/10194. Unpublished study prepared by Smithers Viscient Laboratories. 65p.
									50218647	Kimmel, S. (2017) NF-171: Toxicity to Honey Bee (Apis mellifera L.) Larvae after Repeated Exposure for 22 Days under in vitro Laboratory Conditions. Project Number: 20150189, RD/1028IN. Unpublished study prepared by Innovative Environmental Services (IES), Ltd. 83p.
									50218648	Patnaude, M. (2017) NF-171 - 10-Day Oral Toxicity Test with the Honey Bee (Apis mellifera). Project Number: 12681/6149, RD/10296. Unpublished study prepared by Smithers Viscient Laboratories. 104p.
									50234807	Molitor, A. (2017) Pyridate Technical: Assessment of Effects on the Adult Honey Bee, Apis mellifera L., in a 10 Day Chronic Feeding Test Under Laboratory Conditions: Final Report. Project Number: S17/00199. by Eurofins Agroscience Services
									50234808	Molitor, A. (2017) Pyridate Technical : Honey Bee (Apis mellifera L.) 8 Day Larval Toxicity Test (Repeated Exposure): Final Report. Project Number: S17/00201. Unpublished study prepared by Eurofins Agroscience Services EcoChem GmbH. 59p.
									50260201	Patnaude, M. (2017) Spiromesifen: 22-day survival of honey bee larvae, Apis mellifera L., during an in vitro exposure: Final Report. Project Number: M/586616/01/1, 13798/6390. Unpublished study prepared by Smithers Viscient Laboratories. 197p.
									50260202	Patnaude, M. (2017) Spiromesifen - Acute survival of honey bee larvae, Apis mellifera L., during an in vitro exposure: Final Report. Project Number: M/586618/01/1, 13798/6419. Unpublished study prepared by Smithers Viscient Laboratories. 160p
									50260401	Verge, E. (2017) Oxyfluorfen - Assessment of Effects on the Adult Honey Bee, Apis mellifera L., in a 10 Day Chronic Feeding Test under Laboratory Conditions: Final Report. Project Number: S16/02529, 160529. by Eurofins Agroscience Services EcoChem
									50282404	Kleebaum, K. (2017) Repeated exposure of BAS 720 H (Imazamox) to honey bee (Apis mellifera) larvae under laboratory conditions (in vitro): Final Report. Project Number: 803255, 17/48/BLC/0001, 2017/1000202. Unpublished study prepared by Biochem Agrar
									50290804	Eckert, J. (2017) Fluroxypyr 1-methylheptyl ester - Honey Bee (Apis mellifera L.) Larval Toxicity (Repeated Exposure.): Final Report. Project Number: S16/02890, 160527. Unpublished study prepared by Eurofins Agroscience Services EcoChem GmbH. 115 p
									50293001	Patnaude, M. (2017) Fenazaquin Technical - Acute Survival of Honey Bee Larvae, Apis mellifera L., During an In vitro Exposure. Project Number: 12791/6201, GWN/2016/4. Unpublished study prepared by Smithers Viscient Laboratories. 77p
									50293002	Patnaude, M. (2017) Fenazaquin Technical - 10-Day Oral Toxicity Test with the Honey Bee (Apis mellifera). Project Number: 12791/6202, GWN/2016/5. Unpublished study prepared by Smithers Viscient Laboratories. 113p.
									50301601	Kimmel, S. (2017) Tetraconazole Technical: Toxicity Effects to Adult Worker Honey Bees (Apis mellifer L.) after Chronic Oral Exposure under Laboratory Conditions. Project Number: 20150191. Unpublished study prepared by Innovative Environmental Services
									50303301	Schmitzer, S. (2003) Final Report: Effects of Formetanate Hydrochloride Techn. (Acute Contact and Oral) on Honey Bees (Apis Mellifera L.) in the Laboratory. Project Number: 90000387, 14181036. prepared by Institut fuer Biologische Analytik und Consulting
									50303302	Colli, M. (2015) Effects of Formetanate HCI Technical to Honey Bees (Apis Mellifera L.) Larval Toxicity Test, Repeated Explosure. Project Number: BT115/14. Unpublished study prepared by Gowan Comercio Internacional e Servicos Limitada. 72p
									50303303	Colli, M. (2015) Effects of Formetanate HCI Technical on Adult Honey Bee (Apis Mellifera L.): Oral Chronic Toxicity Test. Project Number: BT114/14. Unpublished study prepared by Biotechnologie BT S.R.L. 63p
									50321714	Kling, A. (2013) Ethofumesate (tech.) - Assessment of Chronic Effects to the Honeybee, Apis mellifera L., in a 10 days Continuous Laboratory Feeding Limit Test. Project Number: S/13/00144, EBADN010. Unpublished study prepared by Eurofins Agroscience Services EcoChem GmbH. 70p.
									50322001	Oberrauch, S. (2017) Fenamidone technical - Honey Bee (Apis mellifera L.) Larval Toxicity Test (Repeated Exposure): Final Report. Project Number: S16/01130, EBRP0001, S16/01130/L2. Unpublished study prepared by Eurofins Agroscience Services
									50334001	Kleebaum, K. (2017) Repeated Exposure of BAS 715 H (Imazapic) to Honey Bee (Apis mellifera L.) Larvae under Laboratory Conditions (in vitro) (Including Amendment No. 1). Project Number: 2017/7012446, 776652, 16/10/48/132/B. by Biochem Agrar 80p
									50347604	Leonard, J.; Moore, S. (2017) Myclobutanil: A Laboratory Study to Determine the Toxicity by Combined Dermal and Dietary Exposure to Larvae and Pupae of the Honey Bee Apis Mellifera L. Project Number: 014SRUS16C078 by SynTech Research Laboratory Services
									50356004	Kimmel, S. (2016) Omite (Propargite) Technical: Toxicity to Honey Bee (Apis mellifera L.) Larvae after Single Exposure under In Vitro Laboratory Conditions: Final Report. Project Number: 20160016, 2016/008. Innovative Environmental Services (IES), Ltd
									50356005	Kimmel, S. (2016) Omite (Propargite) Technical: Toxicity Effects to Adult Worker Honey Bees (Apis mellifera L.) after Chronic Oral Exposure under Laboratory Conditions:Project Number: 20160016, 2016/008. Innovative Environmental Services (IES), Ltd
									50356006	Kimmel, S. (2017) Omite (Propargite) Technical: Toxicity to Honey Bee (Apis mellifera L.) Larvae after Repeated Exposure under In Vitro Laboratory Conditions: Final Report. Project Number: 20160018, 2016/010Innovative Environmental Services (IES), Ltd
									50362704	Kleebaum, K. (2014) Chronic Toxicity of BAS 656 H (Dimethenamid-P) to the Honeybee Apis mellifera L. under Laboratory Conditions. Project Number: 439297, 13/10/48/060/B, 2013/1132509. Biochem Agrar, Labor fuer Biologische und Chemische. 49p.
									50362705	Kleebaum, K. (2014) Acute Toxicity of BAS 656 H (Dimethenamid-P) to Honeybee Larvae (Apis melifera L.) under Laboratory Conditions (in vitro). Project Number: 439298, 13/10/48/058/B, 2013/1132510. Unpublished study prepared by Biochem Agrar
									50401604	Kimmel, S. (2017) Acequinocyl: Toxicity to Honey Bee (Apis mellifera L.) Larvae after Single Exposure under In Vitro Laboratory Conditions. Project Number: 20160069, 2016/022 prepared by Innovative Environmental Services (IES) Ltd. 66p.
									50401605	Kimmel, S. (2017) Acequinocyl: Toxicity to Honey Bee (Apis mellifera L.) Larvae after Repeated Exposure under In Vitro Laboratory Conditions. Project Number: 20160071, 2016/024, prepared by Innovative Environmental Services (IES) Ltd. 74p.
									50401606	Kimmel, S. (2016) Acequinocyl: Toxicity Effects to Adult Worker Honey Bees (Apis mellifera L.) after Chronic Oral Exposure under Laboratory Conditions. Project Number: 20160070, 2016/023, prepared by Innovative Environmental Services (IES) Ltd. 57p.
									50412402	Royer, S. (2017) Repeated Exposure of BAS 500 F (Pyraclostrobin) to Honey Bee (Apis mellifera) Larvae under Laboratory Conditions (in vitro) (Including Amendment No. 1). Project Number: 761023, 2017/7016265, 2017/1142794. prepared by BASF SE.
									50412403	Altenburg, M.; Obermann, M. (2017) Honey Bee (Apis mellifera), Chronic Oral Toxicity Test with BAS 500 F (Pyraclostrobin) under Laboratory Conditions: Final Report. Project Number: 761022, 2017/1142796. Unpublished study prepared by BASF SE
									50414203	Picard, C. (2017) Pyraflufen-Ethyl - Honey Bee (Apis mellifera) Larval Toxicity Test, Single Exposure. Project Number: 13657/6182. Unpublished study prepared by Smithers Viscient Laboratories. 90p.
									50414204	Picard, C. (2017) Pyraflufen-Ethyl - 10-Day Oral Toxicity Test with Adult Honey Bee (Apis mellifera). Project Number: 13657/6183. Unpublished study prepared by Smithers Viscient Laboratories. 120p
									50414205	Patnaude, M. (2017) Pyraflufen-Ethyl: Honey Bee (Apis mellifera) Larval Toxicity Test, Repeat Exposure. Project Number: 13657/6181. Unpublished study prepared by Smithers Viscient Laboratories. 118p
									50420004	Franke, M. (2017) Acute Toxicity of BAS 562 H to the Honeybee Apis mellifera L. under Laboratory Conditions: Final Report. Project Number: 782212, 16/10/48/153/B, 2017/1000162. prepared by Biochem Agrar
									50420005	Kleebaum, K. (2017) Repeated Exposure of BAS 562 H (Sethoxydim) to Honey Bee (Apis mellifera) Larvae under Laboratory Conditions (In Vitro): Final Report. Project Number: 782218, 16/10/48/156/B, 2017/1000164. prepared by Biochem Agrar
									50420006	Ruhland, S. (2017) Chronic Toxicity of BAS 562 H to the Honey Bee Apis mellifera L. under Laboratory Conditions: Final Report. Project Number: 782217, 16/10/48/154/B, 2017/1000163 prepared by Biochem Agrar
									50424901	Patnaude, M. (2017) Abamectin - Acute Larval Toxicity Study with the Honey Bee, Apis mellifera L., using an In Vitro Exposure: Final Report. Project Number: 1781/7108, TK0204678, 1781/7158. Unpublished study prepared by Smithers Viscient
									50430702	Patnaude, M. (2016) EPTC Technical: Acute Survival of Honey Bee Larvae, Apis Mellifera L., during an In Vitro Exposure. Project Number: 12791/6212. Unpublished study prepared by Smithers Viscient Laboratories. 63p.
									50431401	Verge, E. (2017) Fluroxypyr 1-Methylheptyl Ester - Assessment of Effects on the Adult Honey Bee, Apis mellifera L., in a 10 Day Chronic Feeding Test under Laboratory Conditions: Final Report. Project Number: S15/01104, 150379. Eurofins Agroscience
									50436901	Leonard, J.; Moore, S. (2017) Diclosulam: A Single-Exposure Laboratory Toxicity Study in Larvae of the Honey Bee Apis mellifera Linnaeus. (Hymenoptera: Apidae): Final Report. Project Number: 014SRUS17C0135, 171094. SynTech Research Laboratory Services
									50436902	Leonard, J.; Moore, S. (2017) Diclosulam: A Laboratory Study to Determine the Chronic Oral Toxicity to the Adult Worker Honey Bee Apis mellifera L. (Hymenoptera: Apidae): Final Report. Project Number: 014SRUS17C0062. SynTech Research Laboratory Services
									50436903	Leonard, J.; Moore, S. (2017) Diclosulam: A Repeated-Exposure Laboratory Toxicity Study in Larvae, Pupae and Emergent Adults of the Honey bee Apis mellifera,Project Number: 014SRUS17C0040, 170414. SynTech Research Laboratory Services
									50436904	Leak, T. (2017) Diclosulam TGAI: Acute Oral Toxicity to the Honey Bee, Apis mellifera. Project Number: 85128, 170459. Unpublished study prepared by Analytical Bio-Chemistry Laboratories, Inc. 35p.
									50438606	Picard, C. (2017) Thiophanate-methyl: Acute Oral Toxicity Test with the Honey Bee (Apis mellifera). Project Number: 14123/6112. Unpublished study prepared by Smithers Viscient Laboratories. 37p.
									50438607	Picard, C. (2017) Thiophanate-methyl: Honey Bee (Apis mellifera) Larval Toxicity Test, Single Exposure. Project Number: 14123/6105. Unpublished study prepared by Smithers Viscient Laboratories. 76p.
									50438608	Picard, C. (2017) Thiophanate-methyl: Honey Bee (Apis mellifera L.) Larval Toxicity Test, Repeated Exposure. Project Number: 14123/6104, 14123/6100. Unpublished study prepared by Smithers Viscient Laboratories. 118p
									50440603	Ruhland, S. (2017) Chronic Toxicity of BAS 725 H to the Honey Bee Apis mellifera L. under Laboratory Conditions: Final Report. Project Number: 805345, 17/48/BAC/0054, 2017/1109482. Biochem Agrar, Labor fuer Biologische und Chemische. 88p.
									50440604	Kleebaum, K. (2017) Repeated Exposure of honey bee (Apis mellifera) Larvae to BAS 725 H (Imazaquin) under Laboratory Conditions (In Vitro): Final Report. Project Number: 805346, 17/48/BLC/0073, 2017/1109483. Unpublished study prepared by Biochem Agrar
									50446001	Tome, H.; Porch, J.; Siddiqui, A. (2017 Final Report: Forchlorfenuron: An Acute Larval Toxicity Study with the Honey Bee (Apis mellifera). Project Number: 824H/101. Unpublished study prepared by Wildlife International Ltd. 60p
									50446002	Tome, H.; Porch, J.; Siddiqui, A. (2017) Forchlorfenuron: A Chronic Dietary Toxicity Test with the Adult Honey Bee (Apis mellifera). Project Number: 824H/102. Unpublished study prepared by Wildlife International Ltd. 64p
									50446003	Tome, H.; Porch, J.; Siddiqui, A. (2017) Forchlorfenuron: A Chronic Larval Toxicity Study with the Honey Bee (Apis mellifera). Project Number: 825H/103A. Unpublished study prepared by Wildlife International Ltd. 75p.
									50446906	Welch, C. (2012) Amended Final Report: Acute Oral Toxicity Test of MRC-01 to Honeybees (Apis mellifera). Project Number: EG08049. Unpublished study prepared by Korea Institute of Toxicology. 22p.
									50446910	Tome, H.V.V., Porch, J.R., Keller, K., (2017) Methiozolin: An Acute Larval Toxicity Study with the Honey Bee (Apis mellifera)
									50446914	Tome, H.; Porch, J.; Keller, K. (2017) Final Report: Methiozolin - A Chronic Larval Toxicity Study with the Honey Bee (Apis mellifera). Project Number: 716H/103, 716/041917/CH/LARVAL/SUB716. Unpublished study prepared by Wildlife International Ltd. 80p.
									50446916	Tome, H.V.V., Porch, J.R., Keller, K., and Martin, K.H. (2017) Methiozolin - A Chronic Dietary Toxicity Test with the Adult Honey Bee (Apis mellifera)
									50449602	Kling, A. (2017) Cyproconazole - Assessment of Effects on the Adult Honey Bee, Apis mellifera L., in a 10 Day Chronic Feeding Test under Laboratory Conditions. Project Number: S17/01519, TK0316725. Unpublished study prepared by Eurofins Agroscience Services EcoChem GmbH. 86p.
									50449603	Kling, A.; Wendling, K. (2017) Cyproconazole - Honey bee (Apis mellifera L.) 22 Day Larval Toxicity Test (Repeated Exposure): Final Report. Project Number: S17/01515, TK0316724. Unpublished study prepared by Eurofins Agroscience Services EcoChem GmbH. 69p.
									50449801	Kling, A. (2017) Difenoconazole - Honey bee (Apis mellifera L.) 22 Day Larval Toxicity Test (Repeated Exposure): Final Report. Project Number: S17/01517, TK0317877. Unpublished study prepared by Eurofins Agroscience Services EcoChem GmbH. 70p.
									50449901	Rathjen, K. (2017) Pinoxaden: Chronic (10-Day) Laboratory Feeding Study with the Adult Honey Bee (Apis mellifera): Final Report. Project Number: 1781/7153, TK0272096, 1781/7150. Unpublished study prepared by Smithers Viscient. 72p.
									50449902	Rathjen, K. (2017) Pinoxaden: Chronic (22-Day) Larval Toxicity Study with the Honey Bee, Apis mellifera L.: Final Report. Project Number: 1781/7152, TK0272095, 1781/7150. Unpublished study prepared by Smithers Viscient. 91p.
									50451001	Patnaude, M. (2017) Ipconazole- Honey Bee (Apis mellifera) Larval Toxcicity Test, Single Exposure. Project Number: 11106/6108, 317/2017/001. Unpublished study prepared by Smithers Viscient. 111p.
									50451002	Patnaude, M. (2017) Ipconazole: Honey Bee (Apis mellifera) Larval Toxicity Test, Repeat Exposure. Project Number: 11106/6109, 317/2017/002, 239. Unpublished study prepared by Smithers Viscient. 159p
									50451003	Patnaude, M. (2017) Ipconazole: 10-Day Oral Toxicity Test with the Adult Honey Bee (Apis meillifera). Project Number: 11106/6110, 317/2017/003. Unpublished study prepared by Smithers Viscient. 131p.
									50451403	Haupt, S. (2017) Famoxadone (DPX-JE874) Technical: Honey Bee Larval Toxicity Test, Repeated Exposure, Apis Mellifera L. (Hymenoptera, Apidae): Final Report. Project Number: DUPONT/46745prepared by ibacon GmbH
									50456602	Patnaude, M. (2017) Amicarbazone: Honey Bee (Apis mellifera) Larval Toxicity Test, Single Exposure. Project Number: 14080/6147, 2016/160. Unpublished study prepared by Smithers Viscient Laboratories. 81p.
									50456604	Patnaude, M. (2017) Amicarbazone - 10-Day Oral Toxicity Test with the Adult Honey Bee (Apis mellifera). Project Number: 14080/6148, 2016/161. Unpublished study prepared by Smithers Viscient Laboratories. 107p.
									50456605	Patnaude, M. (2017) Amicarbazone: Honey Bee (Apis mellifera) Larval Toxicity Test, Repeat Exposure. Project Number: 14080/6146, 2016/159. Unpublished study prepared by Smithers Viscient Laboratories. 111p.
									50465801	Oberrauch, S. (2017) Oxyfluorfen: Honey Bee (Apis mellifera L.) 22 Day Larval Toxicity Test (Repeated Exposure): Final Report. Project Number: S17/00176, 160530. Unpublished study prepared by Eurofins Agroscience
									50476701	Picard, C. (2017) Cycloate: Honey Bee (Apis mellifera L.) Larval Toxicity Test, Repeated Exposure. Project Number: 14113/6115. Unpublished study prepared by Smithers Viscient Laboratories. 132p
									50476702	Picard, C. (2017) Cycloate: 10-Day Oral Toxicity Test with the Adult Honey Bee (Apis mellifera). Project Number: 14113/6116. Unpublished study prepared by Smithers Viscient. 106p.
									50476703	Picard, C. (2017) Cycloate: Honey Bee (Apis mellifera) Larval Toxicity Test, Single Exposure. Project Number: 14113/6117. Unpublished study prepared by Smithers Viscient Laboratories. 81p.
									50484601	Kleebaum, K. (2017) Phenmedipham TGAI - Repeated Exposure to Honey Bee (Apis mellifera) Larvae under Laboratory Conditions (In Vitro): Final Report. Project Number: 17/48/BLC/0041, EBPH0004, M/610130/01/1. BioChem agrarGmbH
									50486004	Ugazzi, E.; Ferrario, A. (2018) Tetraconazole Technical: Toxicity to Honey Bee (Apis mellifera L.) Larvae after Repeated Exposure under In Vitro Laboratory Conditions. Project Number: 20170146. study prepared by Innovative Environmental Services
									50486875	Haupt, S.; Knebel, N. (2017) DCC-3825 TGAI: Chronic Oral Toxicity Test on the Honey Bee (Apis mellifera L.) in the Laboratory. Project Number: 106911136. Unpublished study prepared by Institut fuer Biologische Analytik und Consulting IBACON. 59p.
									50486876	Haupt, S.; Eichler, M. (2017) DCC-3825 TGAI: Honey Bee (Apis mellifera L.) Larval Toxicity Test, Single Exposure. Project Number: 106913032. Unpublished study prepared by Institut fuer Biologische Analytik und Consulting IBACON. 56p.
									50486878	Tome, H.; Porch, J.; Lockard, L. (2017) DCC-3825: A CHRONIC LARVAL TOXICITY STUDY WITH THE HONEY BEE (Apis mellifera). Project Number: 548H/102. Unpublished study prepared by Wildlife International Ltd. 62p.
									50488101	Patnaude, M. (2017) Etridiazole- 10-Day Oral Toxicity Test with the Adult Honey Bee (Apis mellifera). Project Number: 14088/6131, 2016/138, 14088/6128. Unpublished study prepared by Smithers Viscient Laboratories. 122p
									50490601	Rathjen, K. (2017) Bicyclopyrone - Acute Larval Toxicity Study with the Honey Bee, Apis mellifera L.: Final Report. Project Number: TK0286565, 1781/7186, 1781/7184. Unpublished study prepared by Smithers Viscient Laboratories. 63p
									50499401	Kakadjya, K. (2016) Acute Oral Toxicity of Propanil Technical to Honeybee, Apis mellifera L.Laboratory Report ID: 523-3-08-13261, Jai Research Foundation, Ecotoxicology,Valsad, Gujarat, India
									50499402	Colli, M. (2013), Acute Oral and Acute Contact Toxicity of the Product Propanil Tech to Adult Worker Honeybees Apis mellifera L. Laboratory Test., Biotecnologie BT S.r.l., Frazione Pantalla, 06059 Todi (PG), Italy
									50499501	Colli, M. (2014), Effects of the Active Substance Propanil Tech on Adult Honey Bee (Apis mellifera L.): Oral Chronic Toxicity Test; Laboratory Test., Biotecnologie BT S.r.l., Frazione Pantalla, 06059 Todi (PG), Italy
									50499601	Colli, M. (2013), Effects of the Active Substance Propanil Tech to Honeybees Apis mellifera L. Larval Toxicity Test, Single Exposure.; Laboratory Test., Biotecnologie BT S.r.l., Frazione Pantalla, 06059 Todi (PG), Italy
									50505301	Tome, H.; Porch, J.; Elliot, S. (2018) MCPP-p: A Chronic Larval Toxicity Study with the Honey Bee (Apis mellifera): Final Report. Project Number: 715H/102, 13862, 239. Unpublished study prepared by EAG Wildlife International Laboratories
									50505401	Tome, H.; Porch, J. ; Elliott, S. . (2018) MCPA: A Chronic Larval Toxicity Study with the Honey Bee (Apis mellifera): Final Report. Project Number: 346H/102, 364/042617/CH/LARVAL/SUB364. Wildlife International EAG.
									50520501	Picard, C. (2018) Fluoxastrobin - Honey Bee (Apis mellifera L.) Larval Toxicity Test, Repeated Exposure. Project Number: 14080/6151, 2016/164. Unpublished study prepared by Smithers Viscient Laboratories. 123p.
									50520502	Picard, C. (2018) Fluoxastrobin - Honey bee (Apis mellifera) Larval Toxicity Test, Single Exposure. Project Number: 14080/6152, 2016/165. Unpublished study prepared by Smithers Viscient Laboratories. 96p.
									50521501	Kleebaum, K. (2017) Ethofumesate TGAI - Repeated Exposure to Honey Bee (Apis mellifera) Larvae under Laboratory Conditions (in vitro): Final Report. Project Number: M/610131/01/2, 17/48/BLC/0059, EBAD0008. Biochem Agrar GmbH
									50528402	Patnaude, M. (2018) Flumetralin- Chroinc (22-Day) Larval Toxicity Study with the Honey Bee, Apis mellifera L.: Final Report. Project Number: 1781/7206, TK0272031, 1781/7205. Unpublished study prepared by Smithers Viscient Laboratories. 90p
									50529202	Kling, A. (2018) Benzovindiflupyr - Honey bee (Apis mellifera L.) 22 Day Larval Toxicity Test (Repeated Exposure): Final Report. Project Number: TK0285181, S17/01258. Unpublished study prepared by Eurofins Agroscience Services
									50533003	Oberrauch, S. (2018) Tebuconazole technical - Honey Bee (Apis mellifera L.) 22 Day Larval Toxicity Test (Repeated Exposure): Final Report. Project Number: S17/04445, EBHW0019, S17/04445/L2. Eurofins Agroscience Services
									50534102	Rathjen, K. (2017) Fenpyroximate - Honey Bee (Apis mellifera) Larval Toxicity Test, Single Exposure. Project Number: 13657/6196, N/4132. Unpublished study prepared by Smithers Viscient Labs. 83p.
									50534103	Rathjen, K. (2017) Fenpyroximate - 10-Day Oral Toxicity Test with the Adult Honey Bee (Apis mellifera). Project Number: 13657/6198, N/4136. Unpublished study prepared by Smithers Viscient Labs. 115p
									50534104	Rathjen, K. (2017) Fenpyroximate - Honey Bee (Apis mellifera L.) Larval Toxicity Test, Repeat Exposure. Project Number: 13657/6197, N/4137. Unpublished study prepared by Smithers Viscient Labs. 142p.
									50539907	Picard, C. (2018) Etoxazole: 10-Day Oral Toxicity Test with the Adult Honey Bee (Apis mellifera). Project Number: 201800027, 12709/6463. Unpublished study prepared by Smithers Viscient Laboratories. 140p.
									50539908	Patnaude, M. (2018) Etoxazole: 22-Day Survival of Honey Bee Larvae, Apis mellifera L., during an In Vitro Exposure. Project Number: 201800028, 12709/6445. Unpublished study prepared by Smithers Viscient Laboratories. 167p
									50541301	Oberrauch, S. (2018) Metsulfuron Methyl (DPX-T6376): Technical: Honey Bee (Apis Mellifera L.) 22 Day Larval Toxicity Test (Repeated Exposure). Project Number: S17/02523, 48658.Eurofins Agroscience Services EcoChem
									50552201	Kling, A. (2018) Propiconazole - Honey bee (Apis mellifera L.) 22 Day Larval Toxicity Test (Repeated Exposure): Final Report. Project Number: S17/02099, TK0317885. Unpublished study prepared by Eurofins Agroscience Services EcoChem
									50556603	Sharples, A. (2003) Fluometuron Technical: Acute Toxicity to Honey Bees (Apis mellifera). Project Number: AGM/193/024017, AGM/193, 90005262. Unpublished study prepared by Huntingdon Life Sciences, Ltd. 49p.
									50558906	Verge, E. (2018) Florasulam Technical: Assessment of Effects on the Adult Honey Bee, Apis mellifera L., in a 10 Day Chronic Feeding Test under Laboratory Conditions: Final Report. Project Number: S17/00196, 170101. Eurofins Agroscience Services
									50558907	Verge, E. (2018) Florasulam Technical: Honey Bee (Apis mellifera L.) 22 Day Larval Toxicity Test (Repeated Exposure): Final Report. Project Number: S17/00211, 170102. Unpublished study prepared by Eurofins Agroscience Services EcoChem GmbH. 102p
									50576004	Leonard, J.; Moore, S. (2017) Fenbuconazole: A laboratory study to determine the toxicity by combined dermal and dietary exposure routes to larvae and pupae of the honey bee Apis mellifera L.. Project Number: 160523, 014SRUS16C079 by Syntech Research
									50579902	Tome, H.; Porch, J.; Keller, K. (2018) BAS 595 F: A Chronic Dietary Toxicity Test with the Adult Honey Bee (Apis mellifera). Project Number: 147H/104, 809826. Unpublished study prepared by Wildlife International Ltd. 134p
									50579903	Kleebaum, K. (2018) Repeated exposure of honey bee (Apis mellifera) larvae to BAS 595 F (Triticonazole) under laboratory conditions (in vitro): Final Report. Project Number: 17/48/BLC/0046, 2017/1064910, 805751 by Biochem Agrar
									50580801	Tomo, H.; Porch, J. (2018) OXADIAZON: EFFECTS OF A REPEATED (CHRONIC) EXPOSURE ON HONEY BEE (Apis mellifera) LARVAE IN AN in vitro LABORATORY TESTING DESIGN: Final Report. Project Number: 149H/104, EBOAN006, M/622157/01/1. Unpublished study prepared by Wildlife International Ltd. 175p.
									50581901	Oberrauch, S. (2018) Acetamiprid - Honey Bee (Apis mellifera L.) Larval Toxicity Test (Single Exposure). Project Number: S17/00228. Unpublished study prepared by Eurofins Agroscience Services EcoChem GmbH. 91p.
									50603503	Thompson, H. (1999) LZ1060.00: An Acute Oral Toxicity Study with the Honey Bee: Final Report. Project Number: CQ5702. Unpublished study prepared by Central Science Laboratory. 16p.
									50620714	Lynch, O. (2019) Acetochlor: A single-exposure laboratory toxicity study in larvae of the honey bee Apis mellifera Linnaeus. (Hymenoptera: Apidae): Final Report. Project Number: 014SRUS18C0223, 379H/119, 180979. Unpublished study prepared by SynTech Research Laboratory Services, LLC. 135p.
									50620716	Lynch, O. (2019) Acetochlor: A Repeated-exposure Laboratory ToxicityStudy in Larvae, Pupae and Emergent Adults the Honey Bee Apis mellifera Linnaeus. (Hymenoptera: Apidae). Project Number: 014SRUS17C0029, 170087, 379H/120. Unpublished study prepared by SynTech Research Laboratory Services, LLC. 157p.
									50631302	Kleebaum, K. (2018) Repeated Exposure of Honey Bee (Apis mellifera) Larvae to BAS 656 H (Dimethenamid-P) under Laboratory Conditions. Project Number: 822268, 18/48/BLC/0030, 2018/1086962. Unpublished study prepared by Biochem Agrar
									50633902	Kleebaum, K. (2018) Prothioconazole tech.:– Single Exposure of Honey Bee (Apis mellifera L.) Larvae under Laboratory Conditions (in vitro): Final Report. Project Number: 18/48/BLA/0002, EBJA0012, M/628741/01/1. Unpublished study prepared by Biochem Agrar
									50633903	Kleebaum, K. (2018) Prothioconazole tech. - Repeated Exposure to Honey Bee (Apis mellifera) Larvae under Laboratory Conditions (in vitro): Final Report. Project Number: 17/48/BLC/0029, EBJA0059, M/615696/01/1. Unpublished study prepared by Biochem Agrar, Labor fuer Biologische und Chemische. 100p.
									50634801	Leonard, J.; Moore, S. (2017) Final Report: Penoxsulam - A Laboratory Study to Determine the Chronic Oral Toxicity to the Adult Worker Honey Bee Apis mellifera L. (Hymenoptera: Apidae). Project Number: 014DRU17C0049 SynTech Research Laboratory
									50634802	Leonard, J.; Moore, S. (2017) Penoxsulam: A Repeated-exposure Laboratory Toxicity Study in Larvae, Pupae and Emergent Adults of the Honey Bee Apis mellifera Linnaeus (Hymenoptera: Apidae). Project Number: 014SRUS17C0050,by SynTech Research Laboratory
									50666301	Rodrigo, I. (2018) Fluometuron Technical - Honey Bee (Apis mellifera L.) Larval Single Exposure Toxicity Test Under Laboratory Conditions: Final Report. Project Number: S17/06965, 90021192. Unpublished study prepared by Trialcamp S.L.U. 129p
									50673902	Moore, S.; Leonard, J. (2018) Triclopyr: A Repeated- Exposure Laboratory Toxicity Study in Larvae, Pupae and Emergent Adults of the Honey Bee Apis mellifera Linnaeus. (Hymenoptera: Apidae): Final Report. Project Number: 014SRUS17C0057
									50673903	Leonard, J.; Moore,S. (2018) Triclopyr: A Laboratory Study to Determine the Chronic Oral Toxicity to the Adult Worker Honey Bee Apis mellifera L. (Hymenoptera: Apidae). Project Number: 014SRUS17C0064, 170089 by SynTech Research Laboratory
									50683501	Rathjen, K. (2018) Pinoxaden- Honey Bee (Apis mellifera) Larval Toxicity Test, Single Exposure: Final Report. Project Number: 1781/7272, TK0272094. Unpublished study prepared by Smithers Viscient Laboratories. 68p
									50690601	Picard, C. (2018) Novaluron - Honey Bee (Apis mellifera) Larval Toxicity Test, Repeated Exposure. Project Number: 14125/6116, R/38354. Unpublished study prepared by Smithers Viscient Laboratories. 185p.
									50695902	Leonard, J.; Moore, S. (2018) Clopyralid: A Repeated - Exposure Laboratory Toxicity Study in Larvae, Pupae and Emergent Adults of the Honey Bee Apis mellifera Linnaeus. (Hymenoptera: Apidae): Final Report. Project Number: 170099, 014SRUS17C0036. Unpublished study prepared by SynTech Research Laboratory Services, LLC. 124p.
									50695903	Leonard, J.; Moore, S. (2017) Clopyralid: A Laboratory Study to Determine the Chronic Oral Toxicity to the Adult Worker Honey Bee Apis mellifera L. (Hymenoptera: Apidae): Final Report. Project Number: 170098, 014SRUS17C0035. Unpublished study prepared by SynTech Research Laboratory Services, LLC. 129p.
									50710101	Picard, C. (2018) S-2200 (Mandestrobin): Honey Bee (Apis mellifera L.) Larval Toxicity Test, Repeated Exposure. Project Number: 201800143, 12709/6460. Unpublished study prepared by Smithers Viscient Laboratories. 165p.
									50710102	Picard, C. (2018) S-2200 (Mandestrobin): 10-Day Oral Toxicity Test with the Adult Honey Bee (Apis mellifera). Project Number: 201800153, 12709/6461. Unpublished study prepared by Smithers Viscient Laboratories. 155p.
									50716201	Moore, S.; Leonard, J. (2018) Penoxsulam: A Single-Exposure Laboratory Toxicity Study in Larvae of the Honey Bee Apis mellifera Linnaeus. (Hymenoptera: Apidae): Final Report. Project Number: 014SRUS18C0214, 180848 Syntech Laboratories
									50716302	Rathjen, K. (2018) 1-Naphthalene Acetic Acid (1-NAA)- Honey Bee (Apis mellifera) Larval Toxicity Test, Repeated Exposure. Project Number: 11857/6129. Unpublished study prepared by Smithers Viscient Laboratories. 127p.
									50727701	Kling, A. (2018) Difenoconazole - Honey Bee (Apis mellifera L.) Chronic Oral Toxicity Test 10 Day Feeding Test in the Laboratory: Final Report. Project Number: S18/03649, TK0317876. Unpublished study prepared by Eurofins Agroscience Services
									50730401	Picard, C. (2018) Zoxamide: Honey Bee (Apis mellifera) Larval Toxicity Test, Repeated Exposure. Project Number: 12791/6307. Unpublished study prepared by Smithers Viscient Laboratories. 126p
									50735801	Patnaude, M. (2017) Pyrifluquinazon: Honey Bee (Apis mellifera) Larval Toxicity Test, Repeat Exposure. Project Number: 14078/6105. Unpublished study prepared by Smithers Viscient Laboratories. 128p.
									50735802	Patnaude, M. (2018) Pyrifluquinazon - 10-Day Oral Toxicity Test with the Adult Honey Bee (Apis mellifera). Project Number: 14078/6106. Unpublished study prepared by Smithers Viscient Laboratories. 136p
									50736601	Rathjen, K. (2018) Propanil: Honey Bee (Apis mellifera) Larval Toxicity Test, Repeated Exposure. Project Number: 12177/6122. Unpublished study prepared by Smithers Viscient Laboratories. 137p.
									50747601	Oberrauch, S. (2018) XDE-729 Methyl - Assessment of Effects on the Adult Honey Bee, Apis mellifera L., in a 10 Day Chronic Feeding Test under Laboratory Conditions:Project Number: 170071, S17/00191 by Eurofins Agroscience Services 90p
									50747602	Oberrauch, S. (2018) XDE-729 Methyl - Honey Bee (Apis mellifera L.) 22 Day Larval Toxicity Test (Repeated Exposure): Final Report. Project Number: 170073, S17/00206. Unpublished study prepared by Eurofins Agroscience Services EcoChem GmbH. 104p.
									50750201	Patnaude, M. (2018) Dikegulac - Acute Oral Toxicity Test with the Honey Bee (Apis mellifera). Project Number: 13965/6140. Unpublished study prepared by Smithers Viscient Laboratories. 37p
									50750202	Patnaude, M. (2018) Dikegulac - Honey Bee (Apis mellifera) Larval Toxicity Test, Single Exposure. Project Number: 13965/6141. Unpublished study prepared by Smithers Viscient Laboratories. 93p
									50750203	Patnaude, M. (2018) Dikegulac: 10-Day Oral Toxicity Test with the Adult Honey Bee (Apis mellifera). Project Number: 13965/6142. Unpublished study prepared by Smithers Viscient Laboratories. 108p.
									50750204	Patnaude, M. (2018) Dikegulac: Honey Bee (Apis mellifera) Larval Toxicity Test, Repeated Exposure. Project Number: 13965/6143. Unpublished study prepared by Smithers Viscient Laboratories. 128p.
									50757403	Ansaloni, T. (2018) Fluometuron Technical - Honey Bee Larval (Apis mellifera L.) Toxicity Test following Repeated Exposure under Laboratory Conditions: Final Report. Project Number: S17/06964, 90021191. Unpublished study prepared by Trialcamp S.L.U. 136p.
									50757404	Ansaloni, T. (2018) Fluometuron - Chronic Oral Toxicity Test (10-Day Feeding) to the Honey Bee, Apis mellifera L. Under Laboratory Conditions: Final Report. Project Number: S17/06963, 90021190. Unpublished study prepared by Trialcamp S.L.U. 157p.
									50767001	Patnaude, M. (2019) Prosulfuron - Honey Bee (Apis mellifera) Larval Toxicity Test, Single Explosure: Final Report. Project Number: 1781/7263, TK0317341. Unpublished study prepared by Smithers Viscient Laboratories. 69p.
									50767002	Patnaude, M. (2019) Prosulfuron - Honey Bee (Apis mellifera) Larval Toxicity Test, Repeated Exposure: Final Report. Project Number: 1781/7262, TK0317341. Unpublished study prepared by Smithers Pharma Services. 97p.
									50767003	Patnaude, M. (2019) Prosulfuron - 10-Day Oral Toxicity Test with the Adult Honey Bee (Apis mellifera): Final Report. Project Number: 1781/7264, TK0317342. Unpublished study prepared by Smithers Viscient Laboratories. 65p.
									50784602	Kleebaum, K. (2018) Repeated Exposure of Honey Bee (Apis mellifera) Larvae to BAS 183 H (Dicamba) under Laboratory Conditions: Final Report. Project Number: 821831, 18/48/BLC/0033, 2018/1095233. Unpublished study prepared by Biochem Agrar
									50803610	Tome, H.; Porch, J.; Keller, K.; et al. (2018) Captan: An Acute Larval Toxicity Study with the Honey Bee (Apis mellifera): Final Report. Project Number: 234H/101A, R/35550. Unpublished study prepared by EAG Laboratories. 69p.
									50823501	Kleebaum, K. (2018) Repeated Exposure of Honey Bee (Apis mellifera) Larvae to BAS 670 H (Topramezone) Under Laboratory Conditions (in vitro): Final Report. Project Number: 783108, 18/48/BLC/0003, 2017/1154828 by Biochem agrar, Labor fuer Biologische
									50825203	Huant, M.H., (2019) Sodium Chlorate Technical: Honey Bee (Apis mellifera L.) Larval Toxicity Test (Repeated Exposure)
									50846501	Scheller, K., (2019) Buprofezin Technical - Repeated Exposure of Honey Bee Larvae (Apis mellifera L.) Under Laboratory Conditions (In Vitro)
									50850807	Patnaude, M. (2018) Orthosulfamuron: Honey Bee (Apis mellifera) Larval Toxicity Test, Single Exposure. Project Number: 13657/6226, N/36071. Unpublished study prepared by Smithers Viscient Laboratories. 81p.
									50850808	Patnaude, M. (2018) Orthosulfamuron - 10-Day Oral Toxicity Test with the Adult Honey Bee (Apis mellifera). Project Number: N/36072, 13657/6227. Unpublished study prepared by Smithers Viscient Laboratories. 112p.
									50850809	Patnaude, M. (2018) Orthosulfamuron: Honey Bee (Apis mellifera) Larval Toxicity Test, Repeated Exposure. Project Number: N/36073, 13657/6225. Unpublished study prepared by Smithers Viscient Laboratories. 129p.
