# Supplementary material for: A retrospective analysis of honey bee (Apis mellifera) pesticide toxicity data
Source: PLoS One. 2022 Apr 7;17(4):e0265962. doi: 10.1371/journal.pone.0265962 (PMC8989193; doi:10.1371/journal.pone.0265962)
Supplement: S5 Table — (XLSX) [file pone.0265962.s005.xlsx]

## Sheet: Supporting Table S5
Table S5	Endpoints and calculated ACRs for adult and larval studies.
PCCODE	Pesticide	Adult		Larval			Larval ACR (Acute from LAO LD50)	Larval ACR (Acute from LCO LD50)	Adult ACR (LD50/NOAEL)
		LD50 (AAO)	NOAEL (ACO)	LD50 (LAO)	LD50 (LCO)	NOAEL (LCO)
102001	Thiophanate-methyl	-	-	52	-	4.16	12.5	-	-
128200	Valifenalate	-	-	-	19.5	0.276	-	70.65	-
122000	Mefentrifluconazole	-	-	47.6	-	6.4	7.4375	-	-
128993	Cyproconazole	-	-	-	14.8	9.6	-	1.54167	-
125618	Ipconazole	-	-	22	14	8.5	2.58824	1.64706	-
125619	Metconazole	88	5.43	-	-	-	-	-	16.2063
122101	Propiconazole	-	-	-	34	2.6	-	13.0769	-
128997	Tebuconazole	-	-	-	7.9	1.67	-	4.73054	-
125620	Triticonazole	-	-	-	7.3	2	-	3.65	-
099100	Pyraclostrobin	-	-	-	4.8	2.9	-	1.65517	-
035503	Fluometuron	-	-	22	-	0.81	27.1605	-	-
098701	Phenmedipham	-	-	-	14	4.5	-	3.11111	-
035301	Bromoxynil	3.3	3.5	-	-	-	-	-	0.942857
030090	Pyraflufen-ethyl	-	-	-	20	3	-	6.66667	-
114004	Amicarbazone	24.4	1.1	45	5.2	2.4	18.75	2.16667	22.1818
573101	Tolpyralate	-	-	-	3.875	3.125	-	1.24	-
123009	Topramezone	-	-	-	62.8	6.46	-	9.72136	-
121601	Acetochlor	-	-	26.5	11.8	4.65	5.69892	2.53763	-
129051	Dimethenamid	94	2.455	53	-	6.3	8.4127	-	38.2892
090088	Methiozolin	-	-	76.23	-	42.6	1.78944	-	-
147500	Pinoxaden	-	-	5.2	1.4	0.55	9.45455	2.54545	-
129031	Prosulfuron	-	-	26	21	5.8	4.48276	3.62069	-
041301	Cycloate	-	-	10	8.4	1.7	5.88235	4.94118	-
030501	MCPA	-	-	34.6	93.9	5.64	6.13475	16.6489	-
129046	Mecoprop-P	-	-	87.2	-	12	7.26667	-	-
030001	2,4-D	-	-	-	6	3.25	-	1.84615	-
128819	Forchlorfenuron	-	-	15	4.23	1.47	10.2041	2.87755	-
116001	Triclopyr	-	-	-	22	0.58	-	37.931	-
555555	Pyrifluquinazon	-	-	-	5.4	1.7	-	3.17647	-
122304	Flupyradifurone	1.2	0.8	-	-	-	-	-	1.5
097301	Formetanate hydrochloride	0.16	0.087	-	0.11	0.03	-	3.66667	1.83908
103801	Oxamyl	0.379	0.07	-	-	-	-	-	5.41429
026202	Cyclaniliprole	-	-	-	0.05225	0.04	-	1.30625	-
090097	Tetraniliprole	-	-	0.013	0.0046	0.00088	14.7727	5.22727	-
122804	Abamectin	0.0044	0.000166	0.0011	0.000498	0.000623	1.76565	0.799358	26.506
099050	Acetamiprid	-	-	1.16	5.43	0.12	9.66667	45.25	-
044309	Clothianidin	0.00368	0.0002	-	-	-	-	-	18.4
044312	Dinotefuran	0.023	0.0035	-	-	-	-	-	6.57143
060109	Thiamethoxam	0.005	0.00251	-	0.78	0.004	-	195	1.99203
128016	Flonicamid	-	-	63	-	3	21	-	-
005210	Sulfoxaflor	0.146	0.00998	2.65	0.0494	0.212	12.5	0.233019	14.6293
006329	Acequinocyl	-	-	1.2	-	0.43	2.7907	-	-
129131	Fenpyroximate	-	-	0.2	0.029	0.0038	52.6316	7.63158	-
090111	Tolfenpyrad	0.63	0.075	0.044	0.014	0.013	3.38462	1.07692	8.4
044501	Fenazaquin	5.8	0.69	-	-	-	-	-	8.4058
097601	Propargite	-	-	25.31	4.8	1.3	19.4692	3.69231	-
